# Supplementary material for: [(E)-Oxido(pyridin-2-yl­methyl­idene)amine-κ2 N,N′][(E)-N-(pyridin-2-yl­methyl­idene)hydroxyl­amine-κ2 N,N′]silver(I) perchlorate–bis­[(E)-N-(pyridin-2-yl­methyl­idene)hydroxyl­amine-κ2 N,N′]silver(I) (1/1)
Source: Acta Crystallogr Sect E Struct Rep Online. 2012 Apr 21;68(Pt 5):m639–40. doi: 10.1107/S160053681201625X (PMC3344365; doi:10.1107/S160053681201625X)
Supplement: Supplementary file 1 [file e-68-0m639-sup1.cif]

##############################################################################
#                                                                            #
# This CIF contains the data in a paper accepted for publication in          #
# Acta Crystallographica Section E. It conforms to the requirements of       #
# Notes for Authors for Acta Crystallographica Section E, and has been       #
# peer reviewed under the auspices of the IUCr Commission on Journals.       #
#                                                                            #
# Full details of the Crystallographic Information File format               #
# are given in the paper "The Crystallographic Information File (CIF):       #
# a New Standard Archive File for Crystallography" by S. R. Hall, F. H.      #
# Allen and I. D. Brown [Acta Cryst. (1991), A47, 655-685].                  #
#                                                                            #
# The current version of the core CIF dictionary is obtainable from          #
# ftp://ftp.iucr.org/pub/cif_core.dic.                                       #
#                                                                            #
# Software is freely available for graphical display of the structure(s)     #
# in this CIF. For information consult the CIF software page                 #
# http://www.iucr.org/resources/cif/software.                                #
#                                                                            #
# This file may be used for bona fide research purposes within the           #
# scientific community so long as proper attribution is given to the journal # 
# article from which it was obtained.                                        #
#                                                                            #
##############################################################################
data_global
_audit_creation_method     SHELXL-97
_journal_date_recd_electronic     2012-04-10
_journal_date_accepted     2012-04-14
_journal_name_full     'Acta Crystallographica, Section E'
_journal_year     2012
_journal_volume     68
_journal_issue      5
_journal_page_first     m639
_journal_page_last     m640
_journal_paper_category     QM
_journal_paper_doi     10.1107/S160053681201625X
_journal_coeditor_code     HB6736
_publ_contact_author_name     ' Edward RT Tiekink '
_publ_contact_author_address
;
Department of Chemistry, University of Malaya,
50603 Kuala Lumpur, Malaysia
;
_publ_contact_author_email
;
edward.tiekink@gmail.com
;
_publ_contact_author_fax     ' +60 3 7967 4193 '
_publ_contact_author_phone     ' +60 3 7967 6775 '
_publ_section_title
;\
[(<i>E</i>)-Oxido(pyridin-2-ylmethylidene)amine-\k^2^<i>N</i>,<i>N</i>']\
[(<i>E</i>)-<i>N</i>-(pyridin-2-ylmethylidene)hydroxylamine-\k^2^<i>N</i>,\
<i>N</i>']silver(I)
perchlorate--bis[(<i>E</i>)-<i>N</i>-(pyridin-2-ylmethylidene)hydroxylamine-\
\k^2^<i>N</i>,<i>N</i>']silver(I) (1/1)
;
loop_
    _publ_author_name
    _publ_author_footnote
    _publ_author_address
    'Xu, Jing' .
;
Key Laboratory of Functional Inorganic Material Chemistry
Ministry of Education
Heilongjiang University
Harbin 150080
People's Republic of China
;
    'Gao, Shan'
;
Additional correspondence author, e-mail: shangao67@yahoo.com.
;
;
Key Laboratory of Functional Inorganic Material Chemistry
Ministry of Education
Heilongjiang University
Harbin 150080
People's Republic of China
;
    'Ng, Seik Weng' .
;
Department of Chemistry
University of Malaya
50603 Kuala Lumpur
Malaysia
and
Chemistry Department
Faculty of Science
King Abdulaziz University
PO Box 80203 Jeddah
Saudi Arabia
;
    'Tiekink, Edward R. T.' .
;
Department of Chemistry, University of Malaya,
50603 Kuala Lumpur, Malaysia
;
data_I
_audit_creation_method     SHELXL-97
_chemical_name_systematic
;
[(<i>E</i>)-Oxido(pyridin-2-ylmethylidene)amine-
\k^2^<i>N</i>,<i>N</i>'][(<i>E</i>)-<i>N</i>-(pyridin-2-
ylmethylidene)hydroxylamine-\k^2^<i>N</i>,<i>N</i>']silver(I) perchlorate--
bis[(<i>E</i>)-<i>N</i>-(pyridin-2-ylmethylidene)hydroxylamine-
\k^2^<i>N</i>,<i>N</i>']silver(I) (1/1)
;
_chemical_name_common     ?
_chemical_formula_moiety     'C12 H11 Ag N4 O2, C12 H12 Ag N4 O2, Cl O4 '
_chemical_formula_sum     'C24 H23 Ag2 Cl N8 O8'
_chemical_formula_iupac
                      '[Ag (C6 H5 N2 O) (C6 H6 N2 O)] Cl O4, [Ag (C6 H6 N2 O)2]'
_chemical_formula_weight     802.69
_chemical_melting_point     ?
_symmetry_cell_setting     triclinic
_symmetry_space_group_name_H-M     'P -1'
_symmetry_space_group_name_Hall     '-P 1'
loop_
    _symmetry_equiv_pos_as_xyz
    'x, y, z'
    '-x, -y, -z'
_cell_length_a     7.3925(18)
_cell_length_b     8.3419(19)
_cell_length_c     25.626(6)
_cell_angle_alpha     90.226(6)
_cell_angle_beta     92.753(6)
_cell_angle_gamma     114.409(6)
_cell_volume     1436.9(6)
_cell_formula_units_Z     2
_cell_measurement_reflns_used     7282
_cell_measurement_theta_min     3.03
_cell_measurement_theta_max     27.41
_cell_measurement_temperature     293(2)
_exptl_crystal_description     prism
_exptl_crystal_colour     colourless
_exptl_crystal_size_max     0.21
_exptl_crystal_size_mid     0.13
_exptl_crystal_size_min     0.13
_exptl_crystal_density_diffrn     1.855
_exptl_crystal_density_meas     ?
_exptl_crystal_density_method     'not measured'
_exptl_crystal_F_000     796
_exptl_absorpt_coefficient_mu     1.518
_exptl_absorpt_correction_type     multi-scan
_exptl_absorpt_process_details     '(ABSCOR; Higashi, 1995)'
_exptl_absorpt_correction_T_min     0.3564
_exptl_absorpt_correction_T_max     1.0000
_diffrn_ambient_temperature     293(2)
_diffrn_radiation_type     MoK\a
_diffrn_radiation_wavelength     0.71073
_diffrn_radiation_source     'fine-focus sealed tube'
_diffrn_radiation_monochromator     graphite
_diffrn_measurement_device_type     'Rigaku R-AXIS RAPID IP'
_diffrn_measurement_method     '\w scan'
_diffrn_detector_area_resol_mean     ?
_diffrn_reflns_number     11387
_diffrn_reflns_av_R_equivalents     0.0460
_diffrn_reflns_av_sigmaI/netI     0.0599
_diffrn_reflns_theta_min     3.03
_diffrn_reflns_theta_max     24.99
_diffrn_reflns_theta_full     24.99
_diffrn_measured_fraction_theta_max     0.998
_diffrn_measured_fraction_theta_full     0.998
_diffrn_reflns_limit_h_min     -7
_diffrn_reflns_limit_h_max     8
_diffrn_reflns_limit_k_min     -10
_diffrn_reflns_limit_k_max     10
_diffrn_reflns_limit_l_min     -30
_diffrn_reflns_limit_l_max     30
_diffrn_standards_number     0
_diffrn_standards_interval_count     0
_diffrn_standards_interval_time     0
_diffrn_standards_decay_%     0
_reflns_number_total     5042
_reflns_number_gt     3660
_reflns_threshold_expression     I>2\s(I)
_refine_ls_structure_factor_coef     Fsqd
_refine_ls_matrix_type     full
_refine_ls_R_factor_all     0.0767
_refine_ls_R_factor_gt     0.0589
_refine_ls_wR_factor_gt     0.1571
_refine_ls_wR_factor_ref     0.1869
_refine_ls_goodness_of_fit_ref     1.090
_refine_ls_restrained_S_all     1.092
_refine_ls_number_reflns     5042
_refine_ls_number_parameters     430
_refine_ls_number_restraints     64
_refine_ls_hydrogen_treatment     constr
_refine_ls_weighting_scheme     calc
_refine_ls_weighting_details
         'calc w=1/[\s^2^(Fo^2^)+(0.0985P)^2^+1.2590P] where P=(Fo^2^+2Fc^2^)/3'
_atom_sites_solution_hydrogens     geom
_atom_sites_solution_primary     direct
_atom_sites_solution_secondary     difmap
_refine_ls_shift/su_max     0.001
_refine_ls_shift/su_mean     0.001
_refine_diff_density_max     1.185
_refine_diff_density_min     -0.576
_refine_ls_extinction_method     none
_refine_ls_extinction_coef     ?
loop_
    _atom_type_symbol
    _atom_type_description
    _atom_type_scat_dispersion_real
    _atom_type_scat_dispersion_imag
    _atom_type_scat_source
    'C' 'C' 0.0033 0.0016
                         'International Tables Vol C Tables 4.2.6.8 and 6.1.1.4'
    'H' 'H' 0.0000 0.0000
                         'International Tables Vol C Tables 4.2.6.8 and 6.1.1.4'
    'N' 'N' 0.0061 0.0033
                         'International Tables Vol C Tables 4.2.6.8 and 6.1.1.4'
    'O' 'O' 0.0106 0.0060
                         'International Tables Vol C Tables 4.2.6.8 and 6.1.1.4'
    'Cl' 'Cl' 0.1484 0.1585
                         'International Tables Vol C Tables 4.2.6.8 and 6.1.1.4'
    'Ag' 'Ag' -0.8971 1.1015
                         'International Tables Vol C Tables 4.2.6.8 and 6.1.1.4'
_computing_data_collection     'RAPID-AUTO (Rigaku, 1998)'
_computing_cell_refinement     'RAPID-AUTO (Rigaku, 1998)'
_computing_data_reduction     'CrystalClear (Rigaku/MSC and Rigaku, 2002)'
_computing_structure_solution     'SHELXS97 (Sheldrick, 2008)'
_computing_structure_refinement     'SHELXL97 (Sheldrick, 2008)'
_computing_molecular_graphics
;
X-SEED (Barbour, 2001) and DIAMOND (Brandenburg, 2006)
;
_computing_publication_material     'publCIF (Westrip, 2010)'
loop_
    _atom_site_type_symbol
    _atom_site_label
    _atom_site_fract_x
    _atom_site_fract_y
    _atom_site_fract_z
    _atom_site_U_iso_or_equiv
    _atom_site_adp_type
    _atom_site_calc_flag
    _atom_site_refinement_flags
    _atom_site_occupancy
    _atom_site_symmetry_multiplicity
    _atom_site_disorder_assembly
    _atom_site_disorder_group
    Ag Ag1 0.70514(8) 0.49157(7) 0.260394(19) 0.0752(2) Uani d . 1 1 . .
    Ag Ag2 0.27551(9) 0.48831(8) 0.23871(2) 0.0791(2) Uani d . 1 1 . .
    Cl Cl1 0.5000 0.0000 0.0000 0.0665(6) Uani d SD 1 2 . .
    Cl Cl2 0.0000 1.0000 0.5000 0.0662(6) Uani d SD 1 2 . .
    O O5 0.580(3) 0.1840(12) 0.0097(9) 0.135(5) Uani d PDU 0.25 1 A -1
    O O6 0.597(3) -0.072(3) 0.0356(8) 0.135(5) Uani d PD 0.25 1 B -1
    O O7 0.2954(14) -0.073(3) 0.0089(9) 0.135(5) Uani d PD 0.25 1 A -1
    O O8 0.530(4) -0.037(3) -0.0512(5) 0.135(5) Uani d PD 0.25 1 A -1
    O O9 0.170(2) 1.086(2) 0.4738(7) 0.110(4) Uani d PDU 0.25 1 C -1
    O O10 -0.089(3) 0.8170(12) 0.4851(7) 0.110(4) Uani d PD 0.25 1 D -1
    O O11 -0.143(2) 1.069(3) 0.4902(8) 0.110(4) Uani d PD 0.25 1 C -1
    O O12 0.043(3) 1.008(3) 0.5550(3) 0.110(4) Uani d PD 0.25 1 C -1
    O O5' 0.623(3) 0.1818(14) -0.0045(10) 0.151(6) Uani d PDU 0.25 1 E -2
    O O6' 0.433(4) -0.034(3) 0.0503(5) 0.151(6) Uani d PD 0.25 1 A -2
    O O7' 0.336(3) -0.046(4) -0.0369(8) 0.151(6) Uani d PD 0.25 1 A -2
    O O8' 0.610(3) -0.097(3) -0.0124(10) 0.151(6) Uani d PD 0.25 1 A -2
    O O9' 0.040(4) 1.033(4) 0.4463(4) 0.148(6) Uani d PDU 0.25 1 F -2
    O O10' -0.136(3) 0.8217(16) 0.5034(10) 0.148(6) Uani d PD 0.25 1 C -2
    O O11' -0.085(4) 1.111(3) 0.5179(10) 0.148(6) Uani d PD 0.25 1 C -2
    O O12' 0.178(2) 1.031(4) 0.5285(10) 0.148(6) Uani d PD 0.25 1 C -2
    O O1 0.7001(8) 0.8834(6) 0.3068(2) 0.0852(14) Uani d . 1 1 . .
    H H1o 0.7215 0.9063 0.2752 0.128 Uiso calc R 1 1 . .
    O O2 0.4335(6) 0.0784(5) 0.20609(19) 0.0714(12) Uani d . 1 1 . .
    O O3 0.2203(8) 0.0720(5) 0.2850(2) 0.0771(13) Uani d . 1 1 . .
    H H3o 0.2629 0.0680 0.2554 0.116 Uiso calc R 1 1 . .
    O O4 0.6262(7) 0.8966(5) 0.2041(2) 0.0786(13) Uani d . 1 1 . .
    H H4o 0.5628 0.9593 0.2071 0.118 Uiso calc R 1 1 . .
    N N1 0.6765(7) 0.3991(6) 0.3444(2) 0.0591(12) Uani d . 1 1 . .
    N N2 0.6812(7) 0.7126(6) 0.3159(2) 0.0591(12) Uani d . 1 1 . .
    N N3 0.8625(7) 0.5765(6) 0.18431(19) 0.0549(11) Uani d . 1 1 . .
    N N4 0.5644(7) 0.2521(5) 0.1986(2) 0.0553(11) Uani d . 1 1 . .
    N N5 0.1855(7) 0.5423(6) 0.3166(2) 0.0574(12) Uani d . 1 1 . .
    N N6 0.2256(7) 0.2365(6) 0.2941(2) 0.0557(11) Uani d . 1 1 . .
    N N7 0.2272(7) 0.4018(6) 0.1538(2) 0.0590(12) Uani d . 1 1 . .
    N N8 0.4962(7) 0.7274(6) 0.1894(2) 0.0624(13) Uani d . 1 1 . .
    C C1 0.6511(10) 0.2356(9) 0.3590(3) 0.0764(19) Uani d . 1 1 . .
    H H1A 0.6668 0.1610 0.3343 0.092 Uiso calc R 1 1 . .
    C C2 0.6039(12) 0.1754(12) 0.4076(4) 0.102(3) Uani d . 1 1 . .
    H H2 0.5821 0.0603 0.4156 0.122 Uiso calc R 1 1 . .
    C C3 0.5889(12) 0.2856(14) 0.4448(4) 0.104(3) Uani d . 1 1 . .
    H H3A 0.5595 0.2472 0.4786 0.125 Uiso calc R 1 1 . .
    C C4 0.6173(11) 0.4529(13) 0.4322(3) 0.088(2) Uani d . 1 1 . .
    H H4A 0.6096 0.5302 0.4573 0.106 Uiso calc R 1 1 . .
    C C5 0.6581(8) 0.5058(9) 0.3807(3) 0.0591(15) Uani d . 1 1 . .
    C C6 0.6811(9) 0.6802(8) 0.3638(3) 0.0659(16) Uani d . 1 1 . .
    H H6 0.6957 0.7673 0.3885 0.079 Uiso calc R 1 1 . .
    C C7 0.9996(9) 0.7365(8) 0.1739(3) 0.0677(17) Uani d . 1 1 . .
    H H7 1.0476 0.8197 0.2012 0.081 Uiso calc R 1 1 . .
    C C8 1.0742(10) 0.7860(9) 0.1258(3) 0.0757(19) Uani d . 1 1 . .
    H H8 1.1715 0.8984 0.1208 0.091 Uiso calc R 1 1 . .
    C C9 1.0014(10) 0.6654(10) 0.0853(3) 0.0756(19) Uani d . 1 1 . .
    H H9 1.0489 0.6943 0.0521 0.091 Uiso calc R 1 1 . .
    C C10 0.8557(10) 0.4994(10) 0.0943(3) 0.0698(17) Uani d . 1 1 . .
    H H10 0.8016 0.4169 0.0670 0.084 Uiso calc R 1 1 . .
    C C11 0.7920(8) 0.4581(7) 0.1443(2) 0.0521(13) Uani d . 1 1 . .
    C C12 0.6440(8) 0.2828(8) 0.1552(2) 0.0579(14) Uani d . 1 1 . .
    H H12 0.6081 0.1930 0.1299 0.070 Uiso calc R 1 1 . .
    C C13 0.1915(10) 0.6977(9) 0.3323(3) 0.0738(18) Uani d . 1 1 . .
    H H13 0.2120 0.7833 0.3074 0.089 Uiso calc R 1 1 . .
    C C14 0.1695(10) 0.7387(9) 0.3823(3) 0.0776(19) Uani d . 1 1 . .
    H H14 0.1757 0.8492 0.3911 0.093 Uiso calc R 1 1 . .
    C C15 0.1382(10) 0.6140(11) 0.4194(3) 0.078(2) Uani d . 1 1 . .
    H H15 0.1225 0.6385 0.4539 0.093 Uiso calc R 1 1 . .
    C C16 0.1301(10) 0.4511(10) 0.4051(3) 0.0703(18) Uani d . 1 1 . .
    H H16 0.1077 0.3644 0.4298 0.084 Uiso calc R 1 1 . .
    C C17 0.1556(7) 0.4185(7) 0.3538(2) 0.0509(13) Uani d . 1 1 . .
    C C18 0.1551(9) 0.2518(7) 0.3372(2) 0.0577(14) Uani d . 1 1 . .
    H H18 0.1026 0.1548 0.3585 0.069 Uiso calc R 1 1 . .
    C C19 0.1015(12) 0.2427(9) 0.1338(3) 0.083(2) Uani d . 1 1 . .
    H H19 0.0159 0.1619 0.1560 0.100 Uiso calc R 1 1 . .
    C C20 0.0939(16) 0.1945(12) 0.0825(4) 0.109(3) Uani d . 1 1 . .
    H H20 0.0058 0.0828 0.0704 0.130 Uiso calc R 1 1 . .
    C C21 0.2162(19) 0.3111(16) 0.0493(4) 0.116(3) Uani d . 1 1 . .
    H H21 0.2131 0.2792 0.0143 0.139 Uiso calc R 1 1 . .
    C C22 0.3443(13) 0.4759(12) 0.0674(3) 0.086(2) Uani d . 1 1 . .
    H H22 0.4271 0.5580 0.0449 0.103 Uiso calc R 1 1 . .
    C C23 0.3474(11) 0.5172(9) 0.1202(3) 0.0662(17) Uani d . 1 1 . .
    C C24 0.4803(10) 0.6905(8) 0.1411(3) 0.0661(16) Uani d . 1 1 . .
    H H24 0.5555 0.7762 0.1183 0.079 Uiso calc R 1 1 . .
loop_
    _atom_site_aniso_label
    _atom_site_aniso_U_11
    _atom_site_aniso_U_22
    _atom_site_aniso_U_33
    _atom_site_aniso_U_12
    _atom_site_aniso_U_13
    _atom_site_aniso_U_23
    Ag1 0.0860(4) 0.0851(4) 0.0572(4) 0.0386(3) 0.0006(3) -0.0154(3)
    Ag2 0.0911(4) 0.0918(4) 0.0588(4) 0.0408(3) 0.0170(3) 0.0185(3)
    Cl1 0.0764(13) 0.0598(12) 0.0535(11) 0.0180(10) 0.0091(10) -0.0010(9)
    Cl2 0.0880(15) 0.0592(12) 0.0552(12) 0.0340(11) 0.0075(11) 0.0040(9)
    O5 0.145(8) 0.127(8) 0.126(8) 0.046(6) 0.015(7) -0.004(7)
    O6 0.145(8) 0.127(8) 0.126(8) 0.046(6) 0.015(7) -0.004(7)
    O7 0.145(8) 0.127(8) 0.126(8) 0.046(6) 0.015(7) -0.004(7)
    O8 0.145(8) 0.127(8) 0.126(8) 0.046(6) 0.015(7) -0.004(7)
    O9 0.124(7) 0.113(7) 0.091(7) 0.048(6) 0.015(6) -0.018(6)
    O10 0.124(7) 0.113(7) 0.091(7) 0.048(6) 0.015(6) -0.018(6)
    O11 0.124(7) 0.113(7) 0.091(7) 0.048(6) 0.015(6) -0.018(6)
    O12 0.124(7) 0.113(7) 0.091(7) 0.048(6) 0.015(6) -0.018(6)
    O5' 0.169(9) 0.133(9) 0.145(10) 0.054(8) 0.028(8) -0.012(7)
    O6' 0.169(9) 0.133(9) 0.145(10) 0.054(8) 0.028(8) -0.012(7)
    O7' 0.169(9) 0.133(9) 0.145(10) 0.054(8) 0.028(8) -0.012(7)
    O8' 0.169(9) 0.133(9) 0.145(10) 0.054(8) 0.028(8) -0.012(7)
    O9' 0.162(9) 0.143(9) 0.135(9) 0.060(8) -0.001(8) -0.023(7)
    O10' 0.162(9) 0.143(9) 0.135(9) 0.060(8) -0.001(8) -0.023(7)
    O11' 0.162(9) 0.143(9) 0.135(9) 0.060(8) -0.001(8) -0.023(7)
    O12' 0.162(9) 0.143(9) 0.135(9) 0.060(8) -0.001(8) -0.023(7)
    O1 0.104(4) 0.050(2) 0.107(4) 0.039(2) -0.013(3) -0.011(2)
    O2 0.071(3) 0.043(2) 0.097(3) 0.0182(18) 0.019(2) -0.001(2)
    O3 0.093(3) 0.041(2) 0.102(4) 0.029(2) 0.028(3) 0.010(2)
    O4 0.075(3) 0.051(2) 0.111(4) 0.028(2) -0.006(3) 0.000(2)
    N1 0.051(2) 0.058(3) 0.067(3) 0.022(2) -0.003(2) -0.008(2)
    N2 0.060(3) 0.051(3) 0.069(3) 0.027(2) -0.002(2) -0.010(2)
    N3 0.053(2) 0.043(2) 0.068(3) 0.021(2) -0.004(2) -0.002(2)
    N4 0.055(2) 0.037(2) 0.071(3) 0.0168(19) -0.003(2) -0.005(2)
    N5 0.057(3) 0.048(3) 0.071(3) 0.024(2) 0.014(2) 0.010(2)
    N6 0.055(2) 0.042(2) 0.071(3) 0.0211(19) 0.001(2) 0.004(2)
    N7 0.063(3) 0.055(3) 0.065(3) 0.031(2) -0.009(2) 0.003(2)
    N8 0.064(3) 0.045(3) 0.081(4) 0.023(2) 0.015(3) 0.010(2)
    C1 0.067(4) 0.065(4) 0.097(5) 0.029(3) -0.018(4) 0.000(4)
    C2 0.078(5) 0.086(6) 0.126(8) 0.020(4) -0.006(5) 0.032(6)
    C3 0.074(5) 0.120(7) 0.101(7) 0.023(5) 0.003(5) 0.046(6)
    C4 0.066(4) 0.124(7) 0.074(5) 0.039(4) 0.004(4) 0.001(5)
    C5 0.050(3) 0.072(4) 0.058(4) 0.028(3) -0.001(3) -0.008(3)
    C6 0.063(3) 0.068(4) 0.072(4) 0.034(3) -0.010(3) -0.027(3)
    C7 0.067(4) 0.050(3) 0.087(5) 0.028(3) -0.014(3) -0.013(3)
    C8 0.064(4) 0.061(4) 0.099(5) 0.022(3) 0.012(4) 0.027(4)
    C9 0.068(4) 0.080(5) 0.083(5) 0.034(3) 0.017(4) 0.031(4)
    C10 0.066(4) 0.084(5) 0.060(4) 0.032(3) -0.001(3) -0.001(3)
    C11 0.050(3) 0.050(3) 0.058(3) 0.024(2) -0.003(3) -0.002(3)
    C12 0.058(3) 0.054(3) 0.062(4) 0.023(3) 0.003(3) -0.016(3)
    C13 0.069(4) 0.061(4) 0.098(5) 0.033(3) 0.016(4) 0.007(4)
    C14 0.062(4) 0.066(4) 0.106(6) 0.029(3) 0.005(4) -0.019(4)
    C15 0.062(4) 0.102(6) 0.076(5) 0.041(4) 0.000(3) -0.020(4)
    C16 0.060(3) 0.089(5) 0.068(4) 0.036(3) 0.006(3) 0.010(4)
    C17 0.043(3) 0.056(3) 0.053(3) 0.020(2) 0.003(2) 0.011(3)
    C18 0.061(3) 0.049(3) 0.065(4) 0.025(3) 0.013(3) 0.019(3)
    C19 0.093(5) 0.056(4) 0.107(6) 0.041(4) -0.020(4) -0.001(4)
    C20 0.143(8) 0.089(6) 0.110(7) 0.072(6) -0.061(6) -0.040(5)
    C21 0.175(10) 0.140(9) 0.078(6) 0.116(8) -0.038(6) -0.032(6)
    C22 0.102(6) 0.110(6) 0.065(4) 0.064(5) -0.003(4) 0.000(4)
    C23 0.081(4) 0.080(4) 0.059(4) 0.054(4) 0.006(3) 0.012(3)
    C24 0.068(4) 0.064(4) 0.067(4) 0.026(3) 0.010(3) 0.022(3)
loop_
    _geom_bond_atom_site_label_1
    _geom_bond_atom_site_label_2
    _geom_bond_site_symmetry_2
    _geom_bond_distance
    _geom_bond_publ_flag
    Ag1 N1 . 2.280(5) y
    Ag1 N2 . 2.392(5) y
    Ag1 N3 . 2.281(5) y
    Ag1 N4 . 2.384(5) y
    Ag2 N5 . 2.235(5) y
    Ag2 N6 . 2.448(4) y
    Ag2 N7 . 2.256(5) y
    Ag2 N8 . 2.401(5) y
    Ag1 Ag2 . 3.1868(11) n
    Cl1 O6' . 1.392(8) ?
    Cl1 O6' 2_655 1.392(8) ?
    Cl1 O8 2_655 1.395(8) ?
    Cl1 O8 . 1.395(8) ?
    Cl1 O8' . 1.407(9) ?
    Cl1 O8' 2_655 1.407(9) ?
    Cl1 O7 . 1.409(8) ?
    Cl1 O7 2_655 1.409(8) ?
    Cl1 O5 . 1.414(8) ?
    Cl1 O5 2_655 1.414(8) ?
    Cl1 O7' 2_655 1.418(9) ?
    Cl1 O7' . 1.418(9) ?
    Cl2 O9 . 1.375(8) ?
    Cl2 O9 2_576 1.375(8) ?
    Cl2 O11' 2_576 1.400(9) ?
    Cl2 O11' . 1.400(9) ?
    Cl2 O12' . 1.400(9) ?
    Cl2 O12' 2_576 1.400(9) ?
    Cl2 O11 2_576 1.410(8) ?
    Cl2 O11 . 1.410(8) ?
    Cl2 O10' . 1.415(9) ?
    Cl2 O10' 2_576 1.415(9) ?
    Cl2 O12 . 1.424(8) ?
    Cl2 O12 2_576 1.424(8) ?
    O1 N2 . 1.395(6) ?
    O1 H1o . 0.8400 ?
    O2 N4 . 1.391(6) ?
    O3 N6 . 1.375(6) ?
    O3 H3o . 0.8400 ?
    O4 N8 . 1.378(6) ?
    O4 H4o . 0.8400 ?
    N1 C5 . 1.334(8) ?
    N1 C1 . 1.354(8) ?
    N2 C6 . 1.257(8) ?
    N3 C7 . 1.338(7) ?
    N3 C11 . 1.347(7) ?
    N4 C12 . 1.261(7) ?
    N5 C13 . 1.338(8) ?
    N5 C17 . 1.365(7) ?
    N6 C18 . 1.274(7) ?
    N7 C19 . 1.348(8) ?
    N7 C23 . 1.353(8) ?
    N8 C24 . 1.263(8) ?
    C1 C2 . 1.352(11) ?
    C1 H1A . 0.9300 ?
    C2 C3 . 1.360(13) ?
    C2 H2 . 0.9300 ?
    C3 C4 . 1.365(12) ?
    C3 H3A . 0.9300 ?
    C4 C5 . 1.399(10) ?
    C4 H4A . 0.9300 ?
    C5 C6 . 1.464(9) ?
    C6 H6 . 0.9300 ?
    C7 C8 . 1.371(10) ?
    C7 H7 . 0.9300 ?
    C8 C9 . 1.366(10) ?
    C8 H8 . 0.9300 ?
    C9 C10 . 1.387(10) ?
    C9 H9 . 0.9300 ?
    C10 C11 . 1.382(9) ?
    C10 H10 . 0.9300 ?
    C11 C12 . 1.458(8) ?
    C12 H12 . 0.9300 ?
    C13 C14 . 1.359(10) ?
    C13 H13 . 0.9300 ?
    C14 C15 . 1.367(10) ?
    C14 H14 . 0.9300 ?
    C15 C16 . 1.383(11) ?
    C15 H15 . 0.9300 ?
    C16 C17 . 1.379(9) ?
    C16 H16 . 0.9300 ?
    C17 C18 . 1.450(8) ?
    C18 H18 . 0.9300 ?
    C19 C20 . 1.365(12) ?
    C19 H19 . 0.9300 ?
    C20 C21 . 1.357(14) ?
    C20 H20 . 0.9300 ?
    C21 C22 . 1.370(13) ?
    C21 H21 . 0.9300 ?
    C22 C23 . 1.392(10) ?
    C22 H22 . 0.9300 ?
    C23 C24 . 1.453(10) ?
    C24 H24 . 0.9300 ?
loop_
    _geom_angle_atom_site_label_1
    _geom_angle_atom_site_label_2
    _geom_angle_atom_site_label_3
    _geom_angle_site_symmetry_1
    _geom_angle_site_symmetry_3
    _geom_angle
    _geom_angle_publ_flag
    N1 Ag1 N3 . . 154.92(17) ?
    N1 Ag1 N4 . . 112.19(17) ?
    N3 Ag1 N4 . . 71.69(16) ?
    N1 Ag1 N2 . . 70.69(18) ?
    N3 Ag1 N2 . . 118.35(16) ?
    N4 Ag1 N2 . . 151.77(17) ?
    N1 Ag1 Ag2 . . 99.47(12) ?
    N3 Ag1 Ag2 . . 105.57(12) ?
    N4 Ag1 Ag2 . . 79.91(11) ?
    N2 Ag1 Ag2 . . 72.01(12) ?
    N5 Ag2 N7 . . 155.54(18) ?
    N5 Ag2 N8 . . 119.88(17) ?
    N7 Ag2 N8 . . 72.02(18) ?
    N5 Ag2 N6 . . 71.74(16) ?
    N7 Ag2 N6 . . 109.99(17) ?
    N8 Ag2 N6 . . 148.63(16) ?
    N5 Ag2 Ag1 . . 105.18(13) ?
    N7 Ag2 Ag1 . . 98.55(12) ?
    N8 Ag2 Ag1 . . 74.53(12) ?
    N6 Ag2 Ag1 . . 74.24(11) ?
    O6' Cl1 O8' . . 111.4(8) ?
    O8 Cl1 O7 . . 110.5(8) ?
    O8 Cl1 O5 . . 110.4(8) ?
    O7 Cl1 O5 . . 108.9(8) ?
    O6' Cl1 O7' . . 110.0(8) ?
    O8' Cl1 O7' . . 108.7(8) ?
    O11' Cl2 O12' . . 111.0(8) ?
    O9 Cl2 O11 . . 112.9(8) ?
    O11' Cl2 O10' . . 110.1(8) ?
    O12' Cl2 O10' . . 110.3(8) ?
    O9 Cl2 O12 . . 111.2(8) ?
    N2 O1 H1o . . 109.5 ?
    N6 O3 H3o . . 109.5 ?
    N8 O4 H4o . . 109.5 ?
    C5 N1 C1 . . 117.5(6) ?
    C5 N1 Ag1 . . 117.3(4) ?
    C1 N1 Ag1 . . 124.6(5) ?
    C6 N2 O1 . . 112.4(5) ?
    C6 N2 Ag1 . . 114.2(4) ?
    O1 N2 Ag1 . . 132.4(4) ?
    C7 N3 C11 . . 117.2(5) ?
    C7 N3 Ag1 . . 126.8(4) ?
    C11 N3 Ag1 . . 115.6(3) ?
    C12 N4 O2 . . 115.8(5) ?
    C12 N4 Ag1 . . 113.9(4) ?
    O2 N4 Ag1 . . 129.4(4) ?
    C13 N5 C17 . . 116.9(6) ?
    C13 N5 Ag2 . . 124.8(4) ?
    C17 N5 Ag2 . . 117.3(4) ?
    C18 N6 O3 . . 113.6(4) ?
    C18 N6 Ag2 . . 111.1(4) ?
    O3 N6 Ag2 . . 133.8(4) ?
    C19 N7 C23 . . 116.9(6) ?
    C19 N7 Ag2 . . 126.6(5) ?
    C23 N7 Ag2 . . 116.3(4) ?
    C24 N8 O4 . . 115.8(5) ?
    C24 N8 Ag2 . . 112.5(4) ?
    O4 N8 Ag2 . . 131.6(4) ?
    C2 C1 N1 . . 123.3(8) ?
    C2 C1 H1A . . 118.3 ?
    N1 C1 H1A . . 118.3 ?
    C1 C2 C3 . . 119.0(8) ?
    C1 C2 H2 . . 120.5 ?
    C3 C2 H2 . . 120.5 ?
    C2 C3 C4 . . 119.8(8) ?
    C2 C3 H3A . . 120.1 ?
    C4 C3 H3A . . 120.1 ?
    C3 C4 C5 . . 118.7(9) ?
    C3 C4 H4A . . 120.6 ?
    C5 C4 H4A . . 120.6 ?
    N1 C5 C4 . . 121.6(7) ?
    N1 C5 C6 . . 116.6(6) ?
    C4 C5 C6 . . 121.8(7) ?
    N2 C6 C5 . . 120.1(6) ?
    N2 C6 H6 . . 119.9 ?
    C5 C6 H6 . . 119.9 ?
    N3 C7 C8 . . 124.4(6) ?
    N3 C7 H7 . . 117.8 ?
    C8 C7 H7 . . 117.8 ?
    C9 C8 C7 . . 118.0(6) ?
    C9 C8 H8 . . 121.0 ?
    C7 C8 H8 . . 121.0 ?
    C8 C9 C10 . . 119.3(6) ?
    C8 C9 H9 . . 120.4 ?
    C10 C9 H9 . . 120.4 ?
    C11 C10 C9 . . 119.1(7) ?
    C11 C10 H10 . . 120.4 ?
    C9 C10 H10 . . 120.4 ?
    N3 C11 C10 . . 121.9(5) ?
    N3 C11 C12 . . 117.8(5) ?
    C10 C11 C12 . . 120.3(6) ?
    N4 C12 C11 . . 120.4(5) ?
    N4 C12 H12 . . 119.8 ?
    C11 C12 H12 . . 119.8 ?
    N5 C13 C14 . . 124.4(7) ?
    N5 C13 H13 . . 117.8 ?
    C14 C13 H13 . . 117.8 ?
    C13 C14 C15 . . 118.6(7) ?
    C13 C14 H14 . . 120.7 ?
    C15 C14 H14 . . 120.7 ?
    C14 C15 C16 . . 119.2(7) ?
    C14 C15 H15 . . 120.4 ?
    C16 C15 H15 . . 120.4 ?
    C17 C16 C15 . . 119.3(7) ?
    C17 C16 H16 . . 120.3 ?
    C15 C16 H16 . . 120.3 ?
    N5 C17 C16 . . 121.6(6) ?
    N5 C17 C18 . . 117.2(5) ?
    C16 C17 C18 . . 121.3(5) ?
    N6 C18 C17 . . 120.8(5) ?
    N6 C18 H18 . . 119.6 ?
    C17 C18 H18 . . 119.6 ?
    N7 C19 C20 . . 123.1(8) ?
    N7 C19 H19 . . 118.4 ?
    C20 C19 H19 . . 118.4 ?
    C21 C20 C19 . . 119.4(8) ?
    C21 C20 H20 . . 120.3 ?
    C19 C20 H20 . . 120.3 ?
    C20 C21 C22 . . 119.9(9) ?
    C20 C21 H21 . . 120.1 ?
    C22 C21 H21 . . 120.1 ?
    C21 C22 C23 . . 118.3(9) ?
    C21 C22 H22 . . 120.8 ?
    C23 C22 H22 . . 120.8 ?
    N7 C23 C22 . . 122.4(7) ?
    N7 C23 C24 . . 117.3(6) ?
    C22 C23 C24 . . 120.3(7) ?
    N8 C24 C23 . . 121.5(6) ?
    N8 C24 H24 . . 119.2 ?
    C23 C24 H24 . . 119.2 ?
loop_
    _geom_torsion_atom_site_label_1
    _geom_torsion_atom_site_label_2
    _geom_torsion_atom_site_label_3
    _geom_torsion_atom_site_label_4
    _geom_torsion_site_symmetry_1
    _geom_torsion_site_symmetry_2
    _geom_torsion_site_symmetry_3
    _geom_torsion_site_symmetry_4
    _geom_torsion
    _geom_torsion_publ_flag
    N1 Ag1 Ag2 N5 . . . . 29.36(18) ?
    N3 Ag1 Ag2 N5 . . . . -151.98(17) ?
    N4 Ag1 Ag2 N5 . . . . 140.41(17) ?
    N2 Ag1 Ag2 N5 . . . . -36.65(18) ?
    N1 Ag1 Ag2 N7 . . . . -144.67(18) ?
    N3 Ag1 Ag2 N7 . . . . 34.00(17) ?
    N4 Ag1 Ag2 N7 . . . . -33.61(17) ?
    N2 Ag1 Ag2 N7 . . . . 149.33(17) ?
    N1 Ag1 Ag2 N8 . . . . 146.78(19) ?
    N3 Ag1 Ag2 N8 . . . . -34.56(18) ?
    N4 Ag1 Ag2 N8 . . . . -102.17(18) ?
    N2 Ag1 Ag2 N8 . . . . 80.78(19) ?
    N1 Ag1 Ag2 N6 . . . . -36.19(17) ?
    N3 Ag1 Ag2 N6 . . . . 142.47(17) ?
    N4 Ag1 Ag2 N6 . . . . 74.86(17) ?
    N2 Ag1 Ag2 N6 . . . . -102.20(18) ?
    N3 Ag1 N1 C5 . . . . 117.1(5) ?
    N4 Ag1 N1 C5 . . . . -148.8(4) ?
    N2 Ag1 N1 C5 . . . . 1.1(4) ?
    Ag2 Ag1 N1 C5 . . . . -65.9(4) ?
    N3 Ag1 N1 C1 . . . . -71.8(6) ?
    N4 Ag1 N1 C1 . . . . 22.2(5) ?
    N2 Ag1 N1 C1 . . . . 172.1(5) ?
    Ag2 Ag1 N1 C1 . . . . 105.1(5) ?
    N1 Ag1 N2 C6 . . . . 5.5(4) ?
    N3 Ag1 N2 C6 . . . . -148.9(4) ?
    N4 Ag1 N2 C6 . . . . 106.6(5) ?
    Ag2 Ag1 N2 C6 . . . . 112.8(4) ?
    N1 Ag1 N2 O1 . . . . 173.1(5) ?
    N3 Ag1 N2 O1 . . . . 18.8(6) ?
    N4 Ag1 N2 O1 . . . . -85.7(6) ?
    Ag2 Ag1 N2 O1 . . . . -79.6(5) ?
    N1 Ag1 N3 C7 . . . . -81.3(6) ?
    N4 Ag1 N3 C7 . . . . 175.3(5) ?
    N2 Ag1 N3 C7 . . . . 24.1(5) ?
    Ag2 Ag1 N3 C7 . . . . 101.8(5) ?
    N1 Ag1 N3 C11 . . . . 106.9(5) ?
    N4 Ag1 N3 C11 . . . . 3.5(4) ?
    N2 Ag1 N3 C11 . . . . -147.7(4) ?
    Ag2 Ag1 N3 C11 . . . . -70.0(4) ?
    N1 Ag1 N4 C12 . . . . -151.8(4) ?
    N3 Ag1 N4 C12 . . . . 1.7(4) ?
    N2 Ag1 N4 C12 . . . . 117.9(5) ?
    Ag2 Ag1 N4 C12 . . . . 112.0(4) ?
    N1 Ag1 N4 O2 . . . . 16.5(5) ?
    N3 Ag1 N4 O2 . . . . 170.0(5) ?
    N2 Ag1 N4 O2 . . . . -73.8(6) ?
    Ag2 Ag1 N4 O2 . . . . -79.7(4) ?
    N7 Ag2 N5 C13 . . . . -91.9(6) ?
    N8 Ag2 N5 C13 . . . . 21.8(6) ?
    N6 Ag2 N5 C13 . . . . 169.8(5) ?
    Ag1 Ag2 N5 C13 . . . . 102.5(5) ?
    N7 Ag2 N5 C17 . . . . 100.0(5) ?
    N8 Ag2 N5 C17 . . . . -146.2(4) ?
    N6 Ag2 N5 C17 . . . . 1.7(4) ?
    Ag1 Ag2 N5 C17 . . . . -65.6(4) ?
    N5 Ag2 N6 C18 . . . . 6.4(4) ?
    N7 Ag2 N6 C18 . . . . -147.7(4) ?
    N8 Ag2 N6 C18 . . . . 124.2(4) ?
    Ag1 Ag2 N6 C18 . . . . 118.7(4) ?
    N5 Ag2 N6 O3 . . . . 171.5(5) ?
    N7 Ag2 N6 O3 . . . . 17.3(5) ?
    N8 Ag2 N6 O3 . . . . -70.7(6) ?
    Ag1 Ag2 N6 O3 . . . . -76.2(5) ?
    N5 Ag2 N7 C19 . . . . -58.3(7) ?
    N8 Ag2 N7 C19 . . . . 178.2(5) ?
    N6 Ag2 N7 C19 . . . . 31.4(5) ?
    Ag1 Ag2 N7 C19 . . . . 107.6(5) ?
    N5 Ag2 N7 C23 . . . . 126.9(5) ?
    N8 Ag2 N7 C23 . . . . 3.4(4) ?
    N6 Ag2 N7 C23 . . . . -143.4(4) ?
    Ag1 Ag2 N7 C23 . . . . -67.1(4) ?
    N5 Ag2 N8 C24 . . . . -156.9(4) ?
    N7 Ag2 N8 C24 . . . . -0.4(4) ?
    N6 Ag2 N8 C24 . . . . 98.7(5) ?
    Ag1 Ag2 N8 C24 . . . . 104.2(4) ?
    N5 Ag2 N8 O4 . . . . 19.4(5) ?
    N7 Ag2 N8 O4 . . . . 175.9(5) ?
    N6 Ag2 N8 O4 . . . . -85.0(5) ?
    Ag1 Ag2 N8 O4 . . . . -79.5(5) ?
    C5 N1 C1 C2 . . . . 1.6(9) ?
    Ag1 N1 C1 C2 . . . . -169.4(5) ?
    N1 C1 C2 C3 . . . . -2.8(12) ?
    C1 C2 C3 C4 . . . . 1.4(12) ?
    C2 C3 C4 C5 . . . . 1.0(12) ?
    C1 N1 C5 C4 . . . . 1.0(8) ?
    Ag1 N1 C5 C4 . . . . 172.7(5) ?
    C1 N1 C5 C6 . . . . -178.5(5) ?
    Ag1 N1 C5 C6 . . . . -6.8(7) ?
    C3 C4 C5 N1 . . . . -2.3(10) ?
    C3 C4 C5 C6 . . . . 177.2(7) ?
    O1 N2 C6 C5 . . . . 178.6(5) ?
    Ag1 N2 C6 C5 . . . . -11.2(7) ?
    N1 C5 C6 N2 . . . . 12.6(9) ?
    C4 C5 C6 N2 . . . . -167.0(6) ?
    C11 N3 C7 C8 . . . . -1.0(9) ?
    Ag1 N3 C7 C8 . . . . -172.7(5) ?
    N3 C7 C8 C9 . . . . 1.3(10) ?
    C7 C8 C9 C10 . . . . 0.3(10) ?
    C8 C9 C10 C11 . . . . -2.0(10) ?
    C7 N3 C11 C10 . . . . -0.8(8) ?
    Ag1 N3 C11 C10 . . . . 171.8(5) ?
    C7 N3 C11 C12 . . . . 179.4(5) ?
    Ag1 N3 C11 C12 . . . . -8.0(6) ?
    C9 C10 C11 N3 . . . . 2.3(10) ?
    C9 C10 C11 C12 . . . . -177.9(6) ?
    O2 N4 C12 C11 . . . . -176.6(5) ?
    Ag1 N4 C12 C11 . . . . -6.6(7) ?
    N3 C11 C12 N4 . . . . 10.1(8) ?
    C10 C11 C12 N4 . . . . -169.6(6) ?
    C17 N5 C13 C14 . . . . -0.1(9) ?
    Ag2 N5 C13 C14 . . . . -168.2(5) ?
    N5 C13 C14 C15 . . . . -0.3(10) ?
    C13 C14 C15 C16 . . . . 0.1(10) ?
    C14 C15 C16 C17 . . . . 0.6(10) ?
    C13 N5 C17 C16 . . . . 0.9(8) ?
    Ag2 N5 C17 C16 . . . . 169.8(4) ?
    C13 N5 C17 C18 . . . . -178.1(5) ?
    Ag2 N5 C17 C18 . . . . -9.2(6) ?
    C15 C16 C17 N5 . . . . -1.1(9) ?
    C15 C16 C17 C18 . . . . 177.9(6) ?
    O3 N6 C18 C17 . . . . 177.9(5) ?
    Ag2 N6 C18 C17 . . . . -13.9(7) ?
    N5 C17 C18 N6 . . . . 16.3(8) ?
    C16 C17 C18 N6 . . . . -162.7(6) ?
    C23 N7 C19 C20 . . . . 1.1(10) ?
    Ag2 N7 C19 C20 . . . . -173.7(6) ?
    N7 C19 C20 C21 . . . . -0.7(12) ?
    C19 C20 C21 C22 . . . . -0.6(14) ?
    C20 C21 C22 C23 . . . . 1.3(13) ?
    C19 N7 C23 C22 . . . . -0.3(9) ?
    Ag2 N7 C23 C22 . . . . 175.0(5) ?
    C19 N7 C23 C24 . . . . 178.7(6) ?
    Ag2 N7 C23 C24 . . . . -6.0(7) ?
    C21 C22 C23 N7 . . . . -0.9(11) ?
    C21 C22 C23 C24 . . . . -179.8(7) ?
    O4 N8 C24 C23 . . . . -179.6(5) ?
    Ag2 N8 C24 C23 . . . . -2.7(8) ?
    N7 C23 C24 N8 . . . . 6.0(9) ?
    C22 C23 C24 N8 . . . . -175.0(6) ?
loop_
    _geom_hbond_atom_site_label_D
    _geom_hbond_atom_site_label_H
    _geom_hbond_atom_site_label_A
    _geom_hbond_site_symmetry_A
    _geom_hbond_distance_DH
    _geom_hbond_distance_HA
    _geom_hbond_distance_DA
    _geom_hbond_angle_DHA
    O1 H1o O4 . 0.84 1.91 2.673(8) 151
    O3 H3o O2 . 0.84 1.81 2.610(6) 160
    O4 H4o O2 1_565 0.84 1.64 2.475(6) 174
