# Supplementary material for: [(E)-Oxido(pyridin-2-yl­methyl­idene)amine-κ2 N,N′][(E)-N-(pyridin-2-yl­methyl­idene)hydroxyl­amine-κ2 N,N′]silver(I) perchlorate–bis­[(E)-N-(pyridin-2-yl­methyl­idene)hydroxyl­amine-κ2 N,N′]silver(I) (1/1)
Source: Acta Crystallogr Sect E Struct Rep Online. 2012 Apr 21;68(Pt 5):m639–40. doi: 10.1107/S160053681201625X (PMC3344365; doi:10.1107/S160053681201625X)
Supplement: Supplementary file 2 [file e-68-0m639-Isup2.hkl]

# 
# h,k,l, Fc-squared, Fo-squared, sigma(Fo-squared) and status flag 
# 
data_I
_shelx_title '  P-1' 
_shelx_refln_list_code          4 
_shelx_F_calc_maximum      276.80 
_exptl_crystal_F_000       796.00 
_reflns_d_resolution_high  0.8411 
 
loop_ 
 _symmetry_equiv_pos_as_xyz 
 'x, y, z' 
 '-x, -y, -z' 
 
_cell_length_a     7.3925 
_cell_length_b     8.3419 
_cell_length_c    25.6262 
_cell_angle_alpha  90.226 
_cell_angle_beta   92.753 
_cell_angle_gamma 114.409 
 
_shelx_F_squared_multiplier     1.000 
 
loop_ 
 _refln_index_h 
 _refln_index_k 
 _refln_index_l 
 _refln_F_squared_calc 
 _refln_F_squared_meas 
 _refln_F_squared_sigma 
 _refln_observed_status 
   1   0   0     3182.80     3306.49     71.35 o 
   2   0   0    19227.31    24304.89    979.16 o 
   3   0   0     2531.30     2633.35    102.72 o 
   4   0   0      598.30      589.51     24.01 o 
   5   0   0      763.91      763.65     34.42 o 
   6   0   0      161.52      183.80     16.19 o 
   7   0   0      133.14      154.12     12.94 o 
  -8   1   0        6.64       10.49      4.90 o 
  -7   1   0      333.16      371.83     17.37 o 
  -6   1   0       67.43       61.79      6.19 o 
  -5   1   0     2006.86     1937.63     83.35 o 
  -4   1   0       56.98       44.22      4.82 o 
  -3   1   0     7002.13     7329.44    354.98 o 
  -2   1   0    54875.90    66833.19   6986.33 o 
  -1   1   0     1614.94     2005.61     44.02 o 
   1   1   0      220.99      270.61      5.37 o 
   2   1   0    16404.53    18161.29    579.17 o 
   3   1   0      331.56      248.33     19.58 o 
   4   1   0      422.54      380.79     14.43 o 
   5   1   0      842.05      828.27     26.72 o 
   6   1   0        0.22        4.57      5.23 o 
   7   1   0       67.23       63.30     13.72 o 
  -8   2   0        0.93        3.41      4.07 o 
  -7   2   0      432.59      466.03     22.05 o 
  -6   2   0        9.54        9.57      5.46 o 
  -5   2   0     1698.08     1710.99     60.74 o 
  -4   2   0     1537.10     1425.48     76.22 o 
  -3   2   0     5842.86     6047.21    293.85 o 
  -2   2   0    25150.89    29108.94   1590.86 o 
  -1   2   0       67.28      112.99      8.62 o 
   0   2   0    19265.56    25079.95   1012.84 o 
   1   2   0     2221.04     2284.69     60.46 o 
   2   2   0     5548.04     6531.92    164.49 o 
   3   2   0      944.28      899.19     24.50 o 
   4   2   0      867.49      823.47     20.97 o 
   5   2   0      433.17      473.00     23.99 o 
   6   2   0        3.21        1.24      3.22 o 
   7   2   0       29.39        3.13      5.67 o 
  -8   3   0       29.39       29.01      7.96 o 
  -7   3   0      326.52      340.46     15.56 o 
  -6   3   0      268.95      248.58     16.00 o 
  -5   3   0     2734.21     2619.79    128.67 o 
  -4   3   0      539.40      577.74     46.83 o 
  -3   3   0     2295.22     2005.74     59.47 o 
  -2   3   0    12755.68    12996.78    953.01 o 
  -1   3   0     2963.11     3075.57     87.20 o 
   0   3   0    11144.90    13933.13    474.93 o 
   1   3   0       52.66       67.59      4.39 o 
   2   3   0     8866.81     8346.03    233.49 o 
   3   3   0     1714.60     1630.46     40.88 o 
   4   3   0       49.75       43.16      7.35 o 
   5   3   0      105.26      114.61      9.32 o 
   6   3   0       45.19       41.36     12.80 o 
  -8   4   0       11.72       19.93      6.36 o 
  -7   4   0      334.05      329.65     16.16 o 
  -6   4   0      199.94      195.41     21.38 o 
  -5   4   0     1375.30     1208.21     84.26 o 
  -4   4   0     2207.14     2016.33    107.66 o 
  -3   4   0     1462.20     1306.41     48.02 o 
  -2   4   0     8315.82     9321.59    388.40 o 
  -1   4   0       38.03       10.54      9.70 o 
   0   4   0    16105.48    19855.40    804.95 o 
   1   4   0      648.03      794.79     26.62 o 
   2   4   0       94.91       62.72      6.53 o 
   3   4   0      179.38      160.23     10.50 o 
   4   4   0      175.64      160.03      9.91 o 
   5   4   0       89.41       84.12     26.86 o 
  -8   5   0       61.85       48.46     14.86 o 
  -7   5   0      394.84      389.58     33.85 o 
  -6   5   0       52.50       54.64     12.98 o 
  -5   5   0     1202.72     1006.59     57.82 o 
  -4   5   0      864.70      715.51     29.94 o 
  -3   5   0     2757.56     2365.19     79.33 o 
  -2   5   0     8865.63     8664.47    348.60 o 
  -1   5   0     2005.22     2057.70     54.71 o 
   0   5   0     4279.80     4574.36    139.39 o 
   1   5   0      488.96      472.55     21.56 o 
   2   5   0      642.07      626.97     23.30 o 
   3   5   0      221.75      198.67     12.40 o 
   4   5   0       13.57        4.16      7.34 o 
   5   5   0       16.52       -0.64      3.54 o 
  -8   6   0       19.74       18.64     11.03 o 
  -7   6   0      178.85      152.36     22.10 o 
  -6   6   0      118.48      117.24     29.11 o 
  -5   6   0      722.67      655.58     32.43 o 
  -4   6   0      202.94      185.19     14.34 o 
  -3   6   0     1844.05     1567.41     63.25 o 
  -2   6   0      160.62      182.98     12.43 o 
  -1   6   0       71.34      125.04     21.69 o 
   0   6   0      243.98      358.45     20.42 o 
   1   6   0       21.74       26.75      5.51 o 
   2   6   0      142.76      140.26     10.31 o 
   3   6   0      176.90      157.90     17.29 o 
   4   6   0      153.50      162.50     21.95 o 
  -8   7   0       21.29       19.47     13.06 o 
  -7   7   0       69.23       87.93     19.79 o 
  -6   7   0       57.08       46.75     13.78 o 
  -5   7   0      403.55      365.46     29.81 o 
  -4   7   0        2.10        4.17      6.49 o 
  -3   7   0      355.35      358.10     33.38 o 
  -2   7   0      849.49      832.26     52.11 o 
  -1   7   0        6.04       12.80      5.78 o 
   0   7   0      153.57      187.49     15.23 o 
   1   7   0       72.67       79.28     10.28 o 
   2   7   0      212.44      219.54     15.31 o 
   3   7   0       45.79       14.75     12.68 o 
  -7   8   0      164.57      191.03     32.65 o 
  -6   8   0       15.29       12.08      9.50 o 
  -5   8   0      314.60      364.63     35.98 o 
  -4   8   0      171.63      208.67     24.51 o 
  -3   8   0      264.61      284.89     33.81 o 
  -2   8   0        6.80        8.85      6.76 o 
  -1   8   0       41.52       69.50     14.26 o 
   0   8   0      269.62      387.00     53.69 o 
   1   8   0        2.63        5.73      5.59 o 
  -6   9   0        0.07        1.22      4.65 o 
  -5   9   0      126.39      165.23     25.19 o 
  -4   9   0        0.10        2.16      5.60 o 
  -3   9   0       63.96       97.80     15.57 o 
  -2   9   0      146.26      207.22     25.46 o 
  -1   9   0        0.97       12.21     17.10 o 
   0   9   0       18.15       23.06     16.18 o 
   0  -9   1       22.67       13.73      8.89 o 
   1  -9   1       11.23        7.95      8.11 o 
   2  -9   1       19.97       17.83      8.71 o 
   3  -9   1        7.08        8.34      6.41 o 
   4  -9   1        3.55        5.22      6.66 o 
   5  -9   1       62.39       32.90     11.12 o 
   6  -9   1        3.11        0.76      4.46 o 
  -1  -8   1       24.34       22.55      7.16 o 
   0  -8   1       60.79       52.92     24.15 o 
   1  -8   1        3.51       12.66      6.53 o 
   2  -8   1        1.45        5.33      5.56 o 
   3  -8   1       23.18       14.25      6.39 o 
   4  -8   1      137.14      125.91     17.35 o 
   5  -8   1       35.90       19.64      7.85 o 
   6  -8   1        0.19        3.15     15.93 o 
   7  -8   1        2.05        0.36      7.65 o 
  -3  -7   1        1.05        0.63      3.44 o 
  -2  -7   1        5.66        1.04      4.41 o 
  -1  -7   1       93.87       80.88     11.50 o 
   0  -7   1        1.00       25.85     24.75 o 
   1  -7   1       38.40       46.43      9.80 o 
   2  -7   1       87.06       77.95     10.09 o 
   3  -7   1        3.50        1.78      4.11 o 
   4  -7   1       37.68       38.22      9.36 o 
   5  -7   1       12.22        5.01      6.86 o 
   6  -7   1        0.03        4.22      7.69 o 
   7  -7   1       24.73       41.34     15.17 o 
   8  -7   1       16.99       16.84     12.46 o 
  -4  -6   1        0.11        0.63      3.13 o 
  -3  -6   1       35.19       17.37     14.08 o 
  -2  -6   1        1.64        5.68      3.78 o 
  -1  -6   1      172.80      226.03     24.20 o 
   0  -6   1       37.93       67.60     12.43 o 
   1  -6   1        5.89        6.41      3.64 o 
   2  -6   1       50.75       98.92     56.90 o 
   3  -6   1      544.99      499.63     26.98 o 
   4  -6   1       18.79       10.65      5.60 o 
   5  -6   1       10.01       17.90      7.66 o 
   6  -6   1       43.12       37.47     12.19 o 
   7  -6   1        5.86       -3.19      7.49 o 
   8  -6   1        3.54        2.05      4.70 o 
  -5  -5   1       25.70        0.48      2.80 o 
  -4  -5   1       62.22        8.55     12.56 o 
  -3  -5   1        4.43        3.78      3.41 o 
  -2  -5   1      393.41      324.88     18.64 o 
  -1  -5   1       32.42       64.49      7.21 o 
   0  -5   1      898.56     1139.00     88.71 o 
   1  -5   1      854.11      866.11     24.74 o 
   2  -5   1      766.23      798.42     93.80 o 
   3  -5   1       10.44        3.52      5.20 o 
   4  -5   1       99.11      174.63     64.39 o 
   5  -5   1       27.89       24.29     17.40 o 
   6  -5   1      130.27      135.44     19.00 o 
   7  -5   1       10.80        6.73      8.64 o 
   8  -5   1       10.80        8.63      3.88 o 
  -5  -4   1        2.31       -0.77      3.20 o 
  -4  -4   1        9.10        4.92      3.24 o 
  -3  -4   1      567.27      475.73     16.58 o 
  -2  -4   1      464.82      412.06     16.37 o 
  -1  -4   1       82.46       99.76      6.18 o 
   0  -4   1      828.95     1126.72     31.27 o 
   1  -4   1      461.83      491.88     16.42 o 
   2  -4   1      453.40      415.83     22.54 o 
   3  -4   1      489.98      343.87     18.93 o 
   4  -4   1      774.88      691.24     49.26 o 
   5  -4   1       39.88       56.23     13.18 o 
   6  -4   1       75.51       89.56     15.89 o 
   7  -4   1        2.74        5.57      4.57 o 
   8  -4   1        0.15       -3.01      4.05 o 
  -6  -3   1        3.63        5.81      5.56 o 
  -5  -3   1      119.56      115.82      9.02 o 
  -4  -3   1      220.03      221.58      9.84 o 
  -3  -3   1       23.12       17.91      4.56 o 
  -2  -3   1        3.39        0.40      4.56 o 
  -1  -3   1      779.77      650.71     17.35 o 
   0  -3   1      694.23      847.36     20.86 o 
   1  -3   1     1220.51     1201.03     34.32 o 
   2  -3   1      107.70      176.68     70.41 o 
   3  -3   1      135.80       88.70      7.28 o 
   4  -3   1     2392.96     2403.31    116.24 o 
   5  -3   1        0.67       40.98     19.00 o 
   6  -3   1       21.30       29.05      5.52 o 
   7  -3   1       72.11       65.13      7.62 o 
   8  -3   1        0.67       -3.50      3.83 o 
  -7  -2   1       10.87        5.37      7.01 o 
  -6  -2   1        4.21        6.72      4.98 o 
  -5  -2   1       76.41       65.30      7.59 o 
  -4  -2   1       65.57       63.18      5.39 o 
  -3  -2   1     1717.29     1563.07     35.03 o 
  -2  -2   1      133.22      154.10      7.11 o 
  -1  -2   1      322.82      240.35      7.05 o 
   0  -2   1       50.96       77.91      3.63 o 
   1  -2   1     4635.36     5049.08    157.97 o 
   2  -2   1     1176.53     1821.39    154.51 o 
   3  -2   1      551.28      506.34     36.64 o 
   4  -2   1       24.54       22.09      4.16 o 
   5  -2   1      114.85      137.16     28.73 o 
   6  -2   1        0.66        0.76      2.82 o 
   7  -2   1       21.59       18.86      5.47 o 
   8  -2   1        5.78       -0.36      2.48 o 
  -7  -1   1       31.31       27.99      6.36 o 
  -6  -1   1      119.02      115.95     13.26 o 
  -5  -1   1       43.07       57.39      7.82 o 
  -4  -1   1        1.17       -2.71      4.11 o 
  -3  -1   1       30.28       25.50      3.48 o 
  -2  -1   1      814.92      870.65     16.07 o 
  -1  -1   1     6849.29     7313.17    229.60 o 
   1  -1   1     2819.12     3612.07     90.45 o 
   3  -1   1      547.25      509.09     13.41 o 
   4  -1   1     2027.10     2165.86     66.12 o 
   5  -1   1        4.12        3.51      3.12 o 
   6  -1   1        0.48        3.66      3.53 o 
   7  -1   1      113.22      114.55     11.68 o 
   8  -1   1        3.14        4.70      4.13 o 
  -8   0   1        8.04        7.99      5.53 o 
  -7   0   1      122.06      131.51     11.88 o 
  -6   0   1        0.57        0.44      2.36 o 
  -5   0   1      269.25      226.59     13.89 o 
  -4   0   1      418.05      452.52     15.93 o 
  -3   0   1     1247.38     1238.64     26.55 o 
  -2   0   1    23807.92    28514.98   1213.19 o 
  -1   0   1      874.61      896.26     90.38 o 
   1   0   1     2975.40     3313.93     80.96 o 
   2   0   1     6035.83     5918.39    159.92 o 
   3   0   1       94.34      105.51      4.61 o 
   4   0   1     3516.84     3475.47     99.99 o 
   5   0   1      814.11      974.49     39.09 o 
   6   0   1       87.14       98.42      9.73 o 
   7   0   1        1.20        0.21      3.10 o 
  -8   1   1        1.65       -3.06      3.80 o 
  -7   1   1       11.90        9.85      7.38 o 
  -6   1   1       91.38      105.53      8.22 o 
  -5   1   1      866.35      837.03     33.85 o 
  -4   1   1       15.53       57.97     35.08 o 
  -3   1   1      177.63      216.58     25.80 o 
  -2   1   1      663.97      667.90     24.05 o 
  -1   1   1     1001.33     1121.66     50.49 o 
   1   1   1     2930.37     3130.85     58.85 o 
   2   1   1     1604.19     1502.06     29.78 o 
   3   1   1      471.42      417.75     12.01 o 
   4   1   1       56.31       58.03      4.98 o 
   5   1   1       30.78       51.09      6.72 o 
   6   1   1      124.52      118.17     18.76 o 
   7   1   1       19.78       17.87      6.98 o 
  -8   2   1        0.47        0.89      3.00 o 
  -7   2   1       72.78       59.59     11.95 o 
  -6   2   1        0.21       -0.22      1.96 o 
  -5   2   1        2.29       -1.45      2.94 o 
  -4   2   1      251.08      256.02     16.96 o 
  -3   2   1      408.52      451.46     22.14 o 
  -2   2   1    15527.42    17710.60   1551.87 o 
  -1   2   1     8104.49     9637.06    346.60 o 
   0   2   1       25.93       35.04      3.97 o 
   1   2   1     1211.87     1043.86     34.92 o 
   2   2   1      153.80      215.96     24.04 o 
   3   2   1        1.61       -3.55      2.37 o 
   4   2   1       33.24       22.25      4.26 o 
   5   2   1      124.99      126.03      9.00 o 
   6   2   1        3.23        6.88      4.96 o 
   7   2   1        0.15        3.23     13.82 o 
  -8   3   1       15.47       18.45      6.52 o 
  -7   3   1        0.59        1.36      4.26 o 
  -6   3   1       26.56       24.49      4.99 o 
  -5   3   1       39.19      195.09     32.02 o 
  -4   3   1      432.47      402.92     23.65 o 
  -3   3   1       40.80       20.72      7.92 o 
  -2   3   1      100.42       79.16     14.61 o 
  -1   3   1      390.08      287.54     10.94 o 
   0   3   1      967.13     1136.68     40.57 o 
   1   3   1      935.80      857.90     20.43 o 
   2   3   1     1037.38      926.39     30.62 o 
   3   3   1      229.29      201.35     10.73 o 
   4   3   1      145.60      153.40     11.61 o 
   5   3   1       11.55        7.60      4.49 o 
   6   3   1        1.70        7.97      6.70 o 
  -8   4   1        6.33       14.10      6.76 o 
  -7   4   1       83.48       85.46     22.64 o 
  -6   4   1      135.68      128.11     16.53 o 
  -5   4   1      550.86      501.28     33.85 o 
  -4   4   1       64.88       70.53      7.97 o 
  -3   4   1        0.02       -2.46      3.33 o 
  -2   4   1      164.25      163.25     11.13 o 
  -1   4   1      455.81      416.25     16.31 o 
   0   4   1     1740.60     2006.89    151.19 o 
   1   4   1      390.51      496.54     17.14 o 
   2   4   1      734.42      676.41     21.95 o 
   3   4   1       11.11       14.09      4.39 o 
   4   4   1      109.06       92.20     11.46 o 
   5   4   1      104.91       89.83     10.90 o 
  -8   5   1        7.76       11.54      6.81 o 
  -7   5   1       13.94        3.31     12.15 o 
  -6   5   1        1.78       -0.24      4.58 o 
  -5   5   1      286.91      316.92     25.26 o 
  -4   5   1      336.92      316.13     18.17 o 
  -3   5   1      253.95      174.81     22.88 o 
  -2   5   1       23.63      100.23     59.30 o 
  -1   5   1      167.68      174.35     11.35 o 
   0   5   1     1452.64     1665.18     49.86 o 
   1   5   1       36.18       56.84      6.54 o 
   2   5   1      361.53      334.30     15.07 o 
   3   5   1       63.86       46.32      7.60 o 
   4   5   1       63.59       39.76     16.43 o 
   5   5   1        0.28        2.56      4.35 o 
  -8   6   1        0.21        6.81     14.06 o 
  -7   6   1        0.82       -8.84     14.69 o 
  -6   6   1       41.67       27.68     11.03 o 
  -5   6   1      173.26      179.28     16.16 o 
  -4   6   1       78.20       69.26     10.20 o 
  -3   6   1        2.10       12.95      5.91 o 
  -2   6   1      473.11      426.00     26.90 o 
  -1   6   1       96.05      123.24      9.88 o 
   0   6   1       15.08       21.95      7.56 o 
   1   6   1       10.62       10.09      4.33 o 
   2   6   1        0.19        4.25      4.10 o 
   3   6   1       20.22       13.01      7.46 o 
   4   6   1        0.85        0.26      2.96 o 
  -8   7   1        3.74        6.21     10.11 o 
  -7   7   1       30.86       17.68     11.79 o 
  -6   7   1        0.36       -1.56      5.09 o 
  -5   7   1        2.88        2.38      5.33 o 
  -4   7   1       11.81       17.89     12.92 o 
  -3   7   1      567.24      487.16     51.57 o 
  -2   7   1       38.24       33.15      7.74 o 
  -1   7   1      214.13      276.51     21.98 o 
   0   7   1       41.79       54.57      8.03 o 
   1   7   1        0.30        1.01      3.25 o 
   2   7   1        6.52        4.78      5.56 o 
   3   7   1       23.14        7.97      6.39 o 
  -7   8   1        2.17        0.56      8.80 o 
  -6   8   1        0.10       -0.13      5.27 o 
  -5   8   1      100.87       45.58     45.34 o 
  -4   8   1       24.66       15.96      9.34 o 
  -3   8   1       77.17       79.04     12.48 o 
  -2   8   1       23.52       33.64      8.50 o 
  -1   8   1       83.56       95.39     12.11 o 
   0   8   1       48.01       56.03     21.02 o 
   1   8   1        4.33        2.39      4.63 o 
  -6   9   1        8.64        6.82     11.82 o 
  -5   9   1        0.83        0.97      5.06 o 
  -4   9   1       13.97       20.78     10.18 o 
  -3   9   1       27.78       20.35      9.20 o 
  -2   9   1       17.27       10.55      8.17 o 
  -1   9   1        2.47        2.82      7.46 o 
   0   9   1       21.33       18.82     12.81 o 
   0  -9   2       99.84      106.92     13.28 o 
   1  -9   2        6.66        6.20      6.09 o 
   2  -9   2       38.00       37.83     17.19 o 
   3  -9   2       16.48       16.00      9.82 o 
   4  -9   2       52.56       32.09     11.98 o 
   5  -9   2      103.01      128.05     15.91 o 
   6  -9   2        1.17        0.32      4.78 o 
  -1  -8   2       21.02       13.85      6.05 o 
   0  -8   2       83.61       74.73     34.15 o 
   1  -8   2       11.70       23.19      9.33 o 
   2  -8   2      148.29      132.48     30.22 o 
   3  -8   2       28.76       33.71      9.84 o 
   4  -8   2      190.49      190.68     16.96 o 
   5  -8   2      577.80      541.49     43.71 o 
   6  -8   2       32.62       14.15     13.80 o 
   7  -8   2      182.39      138.02     92.03 o 
  -3  -7   2        5.57        2.12      4.28 o 
  -2  -7   2      172.39      173.93     20.71 o 
  -1  -7   2      148.86      166.13     11.99 o 
   0  -7   2      696.61      807.83     43.35 o 
   1  -7   2       78.99       86.56      9.13 o 
   2  -7   2      340.98      337.74     17.58 o 
   3  -7   2      459.77      447.58     22.56 o 
   4  -7   2      683.80      642.07     24.77 o 
   5  -7   2      387.92      374.80     24.07 o 
   6  -7   2        1.17       -1.87      6.57 o 
   7  -7   2      101.41      110.23     34.49 o 
   8  -7   2       17.78       16.80     12.11 o 
  -4  -6   2       25.87       13.23      9.60 o 
  -3  -6   2      141.55      127.90     14.50 o 
  -2  -6   2     1005.98      941.45     67.61 o 
  -1  -6   2      110.21      102.15      8.84 o 
   0  -6   2       93.53      108.76      9.63 o 
   1  -6   2       72.42       61.46      6.53 o 
   2  -6   2     3293.29     3367.61    104.38 o 
   3  -6   2     1072.31      974.88     30.98 o 
   4  -6   2       16.45        7.72      7.21 o 
   5  -6   2     1307.05     1172.76     93.10 o 
   6  -6   2       18.40       15.73      9.40 o 
   7  -6   2      226.37      209.39     40.90 o 
   8  -6   2      119.61       98.89     65.11 o 
  -5  -5   2        9.24       -0.19      3.59 o 
  -4  -5   2      100.95       78.93      7.28 o 
  -3  -5   2      113.20      117.40      9.16 o 
  -2  -5   2       64.86       56.04      7.42 o 
  -1  -5   2      296.98      324.57     13.04 o 
   0  -5   2     5466.91     6327.76    288.44 o 
   1  -5   2      915.45      946.15     50.32 o 
   2  -5   2     3741.54     4420.30    131.92 o 
   3  -5   2     1772.35     1623.08     71.56 o 
   4  -5   2     2985.17     2681.02     97.68 o 
   5  -5   2     1421.25     1184.75     64.75 o 
   6  -5   2      263.20      276.45     42.53 o 
   7  -5   2      499.77      496.20     19.76 o 
   8  -5   2        9.82        6.78      3.49 o 
  -5  -4   2       25.99       11.24     11.87 o 
  -4  -4   2      111.46      106.27      7.66 o 
  -3  -4   2       24.04       26.55      5.31 o 
  -2  -4   2      971.85      835.70     33.74 o 
  -1  -4   2      203.33      225.94     10.46 o 
   0  -4   2     3036.06     3598.49     91.08 o 
   1  -4   2       32.92       93.18      5.48 o 
   2  -4   2     9629.24     9641.27    380.71 o 
   3  -4   2     1634.80     1426.53     45.67 o 
   4  -4   2     8024.01     8048.75    463.85 o 
   5  -4   2     1506.60     1515.40    102.90 o 
   6  -4   2      336.62      300.68     12.09 o 
   7  -4   2      251.72      251.96     14.64 o 
   8  -4   2       20.14       13.07      6.21 o 
  -6  -3   2       17.84       12.27      5.47 o 
  -5  -3   2       71.84       96.31     10.94 o 
  -4  -3   2      651.32      665.65     20.67 o 
  -3  -3   2      790.60      833.38     20.96 o 
  -2  -3   2     1342.36     1403.21     30.30 o 
  -1  -3   2       46.42       18.50      9.94 o 
   0  -3   2    15456.83    18184.93    674.82 o 
   1  -3   2      769.42      760.51     17.49 o 
   2  -3   2     8580.37     9953.67    389.63 o 
   3  -3   2     2460.77     2587.17    116.36 o 
   4  -3   2    14719.50    14842.30    988.03 o 
   5  -3   2     1694.12     1629.06     46.79 o 
   6  -3   2       10.64       15.28      4.48 o 
   7  -3   2      281.15      306.75     13.12 o 
   8  -3   2        0.29        0.34      3.91 o 
  -7  -2   2        9.32        4.86      5.45 o 
  -6  -2   2      165.77      193.80     15.44 o 
  -5  -2   2      239.00      262.94     13.53 o 
  -4  -2   2      277.98      279.58      9.98 o 
  -3  -2   2     2324.96     2190.45     50.49 o 
  -2  -2   2     6212.99     5381.63    128.07 o 
  -1  -2   2     2152.77     2263.85     61.76 o 
   0  -2   2     8264.89     9398.32    271.76 o 
   1  -2   2      179.04      246.52     13.81 o 
   2  -2   2    71078.09    83721.63   9540.61 o 
   3  -2   2      657.12      550.62     26.20 o 
   4  -2   2     1082.08     1154.58     32.85 o 
   5  -2   2      697.29      694.61     21.38 o 
   6  -2   2      257.28      270.81     13.40 o 
   7  -2   2      229.00      258.84     13.06 o 
   8  -2   2       54.05       48.97      9.66 o 
  -7  -1   2       49.63       59.44      8.75 o 
  -6  -1   2        0.39        6.67     12.62 o 
  -5  -1   2     1322.70     1398.96     50.42 o 
  -4  -1   2      392.74      381.84     17.35 o 
  -3  -1   2     2865.89     2825.57     68.56 o 
  -2  -1   2     4397.15     4836.96    114.39 o 
  -1  -1   2      159.37      160.30      3.83 o 
   0  -1   2    34353.22    45456.14   1922.77 o 
   1  -1   2      328.02      204.81      3.66 o 
   2  -1   2    44559.68    60721.50   5773.47 o 
   3  -1   2      779.49      718.69     19.59 o 
   4  -1   2     7089.02     7113.40    254.94 o 
   5  -1   2     1696.26     1707.04     56.13 o 
   6  -1   2        5.09        7.04      5.35 o 
   7  -1   2      277.77      295.98     18.17 o 
   8  -1   2       91.07       90.22      9.41 o 
  -8   0   2        0.92        8.30      5.45 o 
  -7   0   2      115.79      140.12     10.72 o 
  -6   0   2       17.96       20.98      4.46 o 
  -5   0   2     2124.52     2130.38     71.82 o 
  -4   0   2        2.14       16.07      4.52 o 
  -3   0   2     2648.69     2271.45     71.84 o 
  -2   0   2     4714.96     4209.44    120.74 o 
  -1   0   2     9049.40    10127.68    558.73 o 
   1   0   2      810.71      876.47     20.78 o 
   2   0   2    76615.66    88697.65   5096.83 o 
   3   0   2     2886.57     2893.82     60.95 o 
   4   0   2     8082.74     7641.01    362.17 o 
   5   0   2      481.31      471.77     21.92 o 
   6   0   2       71.61       83.79      9.44 o 
   7   0   2      123.72      145.49     13.24 o 
  -8   1   2       18.48       16.04      6.85 o 
  -7   1   2      287.10      321.82     16.95 o 
  -6   1   2        0.69        3.48      3.83 o 
  -5   1   2     2341.15     2268.89    121.05 o 
  -4   1   2     1334.50     1320.90     30.77 o 
  -3   1   2     7036.39     6420.28    209.37 o 
  -2   1   2     2437.09     2608.97     73.56 o 
  -1   1   2     4801.63     4984.32    689.20 o 
   0   1   2    39953.86    45801.35   3921.65 o 
   1   1   2      540.65      570.21     34.22 o 
   2   1   2    14374.56    16286.96    514.36 o 
   3   1   2      512.93      578.09     37.81 o 
   4   1   2     4264.35     4371.29    114.71 o 
   5   1   2      656.65      672.56     25.83 o 
   6   1   2       39.12       36.64      6.53 o 
   7   1   2       46.04       50.38     18.08 o 
  -8   2   2       32.89       26.23      7.05 o 
  -7   2   2      682.28      756.86     29.43 o 
  -6   2   2      146.44      148.06      8.61 o 
  -5   2   2     2589.08     2596.53    128.59 o 
  -4   2   2      916.05      897.23     38.83 o 
  -3   2   2     5893.39     5637.50    187.78 o 
  -2   2   2     9268.46     8366.22    393.86 o 
  -1   2   2        3.05        3.85      2.43 o 
   0   2   2     6687.67     7331.75    250.34 o 
   1   2   2      734.95      803.89     43.15 o 
   2   2   2     8509.72     8186.26    250.55 o 
   3   2   2      684.39      621.80     47.55 o 
   4   2   2      279.65      304.32     11.99 o 
   5   2   2      490.04      546.22     23.68 o 
   6   2   2       35.57       34.45      8.79 o 
   7   2   2      100.24      108.36     37.63 o 
  -8   3   2        7.89        9.77      4.60 o 
  -7   3   2      874.59      900.82     35.00 o 
  -6   3   2        4.60        6.11      4.60 o 
  -5   3   2     2363.11     2405.14    115.64 o 
  -4   3   2      637.66      515.04     18.91 o 
  -3   3   2     2759.76     2258.79    160.68 o 
  -2   3   2     4595.61     4969.10    168.04 o 
  -1   3   2     3128.93     3094.32     97.22 o 
   0   3   2    16964.58    19446.12    926.42 o 
   1   3   2      476.19      480.76     19.29 o 
   2   3   2     5063.10     5390.62    162.21 o 
   3   3   2     1250.57     1274.48     38.97 o 
   4   3   2      277.24      274.08     13.86 o 
   5   3   2      208.52      224.46     13.74 o 
   6   3   2        2.67       -0.10      4.42 o 
  -8   4   2       51.01       54.22      7.86 o 
  -7   4   2      824.70      802.62     38.41 o 
  -6   4   2       20.63       15.93      7.88 o 
  -5   4   2     2019.54     1850.62    118.15 o 
  -4   4   2       11.61       23.38      7.65 o 
  -3   4   2     1766.50     1471.21     51.82 o 
  -2   4   2     8759.08     7906.17    299.93 o 
  -1   4   2      177.38      157.07     11.28 o 
   0   4   2     5579.27     5927.37    172.32 o 
   1   4   2      353.28      442.13     14.71 o 
   2   4   2     2721.84     2762.84     81.26 o 
   3   4   2      463.31      407.40     16.52 o 
   4   4   2       69.64       82.03      8.93 o 
   5   4   2      126.40      151.79     12.20 o 
  -8   5   2        0.23        7.76      6.85 o 
  -7   5   2      394.14      347.49     30.78 o 
  -6   5   2      208.30      219.42     21.74 o 
  -5   5   2     2102.74     1880.68     77.30 o 
  -4   5   2     1130.34     1026.12     37.92 o 
  -3   5   2     3443.25     3172.01    109.17 o 
  -2   5   2     1292.87     1337.83     47.78 o 
  -1   5   2     1142.35     1022.09     69.07 o 
   0   5   2     6438.22     7765.19    262.24 o 
   1   5   2       23.26       31.30      6.40 o 
   2   5   2      383.74      341.20     17.62 o 
   3   5   2       75.77       67.51     10.09 o 
   4   5   2      101.39       89.64      9.62 o 
   5   5   2       51.41       19.03     17.41 o 
  -8   6   2        9.32       18.04     10.83 o 
  -7   6   2      310.37      316.47     30.74 o 
  -6   6   2       39.92       36.53     10.95 o 
  -5   6   2      994.31      869.58     39.21 o 
  -4   6   2        4.98        2.89      4.61 o 
  -3   6   2      432.23      392.46     32.26 o 
  -2   6   2      527.63      443.83     24.68 o 
  -1   6   2      380.30      393.14     26.12 o 
   0   6   2       23.24       56.79      8.66 o 
   1   6   2       37.77       57.97      8.49 o 
   2   6   2      254.80      263.02     14.72 o 
   3   6   2       50.83       31.29     11.01 o 
   4   6   2        7.60       -0.02      2.88 o 
  -8   7   2        0.04       -8.04     10.39 o 
  -7   7   2      214.19      251.92     30.54 o 
  -6   7   2       77.49       61.74     15.17 o 
  -5   7   2      239.33      269.10     22.55 o 
  -4   7   2      454.26      411.67     34.94 o 
  -3   7   2       76.95      121.31     18.84 o 
  -2   7   2       91.72       97.06     12.71 o 
  -1   7   2       62.17       76.84     11.25 o 
   0   7   2      376.58      555.05     37.04 o 
   1   7   2       39.34       45.23      8.82 o 
   2   7   2       14.06       14.87      6.82 o 
   3   7   2       31.92       12.04      8.83 o 
  -7   8   2       67.40       93.70     28.11 o 
  -6   8   2      101.02       73.85     19.57 o 
  -5   8   2      220.47      298.41     34.78 o 
  -4   8   2        2.40       -1.27      6.90 o 
  -3   8   2      600.59      715.92    112.52 o 
  -2   8   2      302.90      340.22     45.72 o 
  -1   8   2      107.89      115.13     15.38 o 
   0   8   2       74.04      101.16     34.17 o 
   1   8   2        0.04        1.37      4.09 o 
  -6   9   2        0.03       -6.16     11.65 o 
  -5   9   2       79.57       92.21     58.90 o 
  -4   9   2      161.59      156.90     25.17 o 
  -3   9   2      260.85      347.75     48.90 o 
  -2   9   2       13.77       10.09      8.22 o 
  -1   9   2        7.36        2.71      5.85 o 
   0  -9   3        5.49        5.20      5.62 o 
   1  -9   3        7.93        6.24      7.01 o 
   2  -9   3       19.81       16.84      8.52 o 
   3  -9   3       68.21       47.96     19.21 o 
   4  -9   3        5.54        6.65      6.04 o 
   5  -9   3        0.07       -5.00      5.50 o 
   6  -9   3        4.25        1.61      7.28 o 
  -1  -8   3        6.47        9.15      6.89 o 
   0  -8   3       76.63      111.28     20.34 o 
   1  -8   3      120.20      107.80     11.33 o 
   2  -8   3       66.01       76.61     12.30 o 
   3  -8   3       11.18       13.70      5.93 o 
   4  -8   3       38.13       33.89      9.50 o 
   5  -8   3      154.50      153.13     13.44 o 
   6  -8   3        4.05        0.01      3.96 o 
   7  -8   3        0.24       -2.55      7.11 o 
  -3  -7   3       68.49       62.12     20.83 o 
  -2  -7   3       48.22       -0.85      4.54 o 
  -1  -7   3       10.54       18.63      6.30 o 
   0  -7   3       94.01       80.59     10.55 o 
   1  -7   3       62.64       88.95     12.62 o 
   2  -7   3        0.88        2.75      4.41 o 
   3  -7   3      143.05      117.62     11.78 o 
   4  -7   3        0.25       -3.66      5.21 o 
   5  -7   3        3.99        5.53      3.98 o 
   6  -7   3        0.00       -3.01      3.61 o 
   7  -7   3        1.44       -8.32      9.68 o 
   8  -7   3      100.48       87.29     20.55 o 
  -4  -6   3       22.99        4.64      4.21 o 
  -3  -6   3        0.07       -0.24      2.18 o 
  -2  -6   3       59.68       50.38      7.61 o 
  -1  -6   3      141.43      175.65     11.51 o 
   0  -6   3       55.95       99.52     15.95 o 
   1  -6   3      406.48      482.63     19.31 o 
   2  -6   3      555.21      482.99     18.65 o 
   3  -6   3       33.96       29.03      5.36 o 
   4  -6   3       28.23       37.28      5.74 o 
   5  -6   3      183.07      152.32     22.18 o 
   6  -6   3       36.24       32.61     20.23 o 
   7  -6   3       25.86       29.87     13.14 o 
   8  -6   3       29.11       15.27     11.69 o 
  -5  -5   3        0.29       -1.21      2.60 o 
  -4  -5   3       17.09        9.44      6.47 o 
  -3  -5   3       74.96       68.23      5.92 o 
  -2  -5   3      862.48      740.71     54.53 o 
  -1  -5   3      128.37      153.25      8.31 o 
   0  -5   3      244.12      265.54     12.90 o 
   1  -5   3      382.88      413.39     16.89 o 
   2  -5   3      349.80      409.96     21.12 o 
   3  -5   3      378.54      332.44     12.47 o 
   4  -5   3      242.93      310.65     27.08 o 
   5  -5   3       43.59       97.01     27.52 o 
   6  -5   3      264.73      256.53     31.10 o 
   7  -5   3        0.28        2.37      3.33 o 
   8  -5   3       19.83        9.91      8.08 o 
  -5  -4   3       24.09        7.88      6.98 o 
  -4  -4   3        0.26        0.71      1.97 o 
  -3  -4   3       55.49       46.93      4.34 o 
  -2  -4   3      396.11      335.20     11.59 o 
  -1  -4   3     1438.24     1476.14     31.79 o 
   0  -4   3       68.77       98.66     12.30 o 
   1  -4   3      255.78      329.73     10.19 o 
   2  -4   3     1337.15     1593.78     45.14 o 
   3  -4   3      822.90      718.51     25.04 o 
   4  -4   3        0.42      103.50     17.96 o 
   5  -4   3       68.74       52.21     13.02 o 
   6  -4   3        0.76        3.47      4.02 o 
   7  -4   3      115.66      106.95      8.72 o 
   8  -4   3        5.91        0.83      5.20 o 
  -6  -3   3        0.02        4.70      4.20 o 
  -5  -3   3       21.77       16.50      4.96 o 
  -4  -3   3      241.48      237.89     10.27 o 
  -3  -3   3      212.75      172.46      7.82 o 
  -2  -3   3       48.35       46.91      5.70 o 
  -1  -3   3      841.16     1110.08     21.94 o 
   0  -3   3       78.74       96.37      5.24 o 
   1  -3   3      813.67      839.02     17.52 o 
   2  -3   3        3.26        7.54      2.54 o 
   3  -3   3      228.57      157.82     22.22 o 
   4  -3   3      272.15      382.93     32.73 o 
   5  -3   3      188.70      161.08     21.62 o 
   6  -3   3        8.34        9.97      3.88 o 
   7  -3   3        0.12       -1.70      3.12 o 
   8  -3   3        2.70        2.78      3.71 o 
  -7  -2   3        0.51       -0.10      2.62 o 
  -6  -2   3        2.78        4.80      7.61 o 
  -5  -2   3      488.68      485.53     20.78 o 
  -4  -2   3      131.64      118.01      8.42 o 
  -3  -2   3      768.32      936.99     21.86 o 
  -2  -2   3       73.54       52.48      5.39 o 
  -1  -2   3     3382.94     2837.73     75.16 o 
   0  -2   3      239.73      244.29      6.61 o 
   1  -2   3      328.07      320.29      6.81 o 
   2  -2   3    16839.11    20230.65   1369.89 o 
   3  -2   3      196.59      131.41     11.79 o 
   4  -2   3       52.21       82.06      9.85 o 
   5  -2   3       12.70        9.82      2.40 o 
   6  -2   3       41.06       38.02      6.33 o 
   7  -2   3       20.77       19.10      4.42 o 
   8  -2   3        1.09        4.10      4.57 o 
  -7  -1   3       89.47       85.60      8.89 o 
  -6  -1   3        6.97        8.31      3.92 o 
  -5  -1   3        0.19        8.88      4.73 o 
  -4  -1   3       31.33       66.44     17.01 o 
  -3  -1   3      572.31      471.37     13.50 o 
  -2  -1   3       49.74       62.17      4.65 o 
  -1  -1   3     4966.88     4712.29    105.84 o 
   0  -1   3       53.38       67.08      5.52 o 
   1  -1   3     1031.06     1386.54     23.69 o 
   2  -1   3      661.40      770.72     41.10 o 
   3  -1   3       62.65       46.75      5.18 o 
   4  -1   3       49.30       39.54      7.67 o 
   5  -1   3      121.08      123.85     12.76 o 
   6  -1   3      289.46      280.57     21.44 o 
   7  -1   3        0.52       -0.44      3.76 o 
   8  -1   3       30.10       12.18      8.05 o 
  -7   0   3       24.17       22.67      5.48 o 
  -6   0   3        5.48        9.09      4.40 o 
  -5   0   3      700.87      791.08     27.47 o 
  -4   0   3      216.85      203.58      7.24 o 
  -3   0   3      653.43      601.51     17.29 o 
  -2   0   3     3137.79     3049.44     77.57 o 
  -1   0   3      919.89     1051.28     18.58 o 
   1   0   3     2006.40     2045.97     96.19 o 
   2   0   3    12442.32    15889.30    480.04 o 
   3   0   3      300.78      252.12      6.63 o 
   4   0   3      655.63      707.78     20.51 o 
   5   0   3        6.40        4.24      2.56 o 
   6   0   3      473.21      478.69     24.90 o 
   7   0   3       48.38       30.55      7.50 o 
  -8   1   3        5.23        4.89      5.22 o 
  -7   1   3       48.11       47.91      7.86 o 
  -6   1   3       13.26       11.34      3.70 o 
  -5   1   3       56.88       43.73      5.47 o 
  -4   1   3      822.73      789.49     25.81 o 
  -3   1   3     1880.46     1750.43     63.87 o 
  -2   1   3      670.55      681.02     16.98 o 
  -1   1   3      308.29      407.34     53.40 o 
   0   1   3      156.23      148.65      6.11 o 
   1   1   3      628.85      506.21     17.94 o 
   2   1   3       19.86       30.11      3.63 o 
   3   1   3      272.39      250.74     17.95 o 
   4   1   3      704.79      643.13     18.49 o 
   5   1   3      174.23      198.48     12.67 o 
   6   1   3       67.06       65.34      9.72 o 
   7   1   3        0.10       -1.00      7.96 o 
  -8   2   3        4.32        2.52      4.04 o 
  -7   2   3        4.26        3.91      5.26 o 
  -6   2   3       19.53       13.23      5.01 o 
  -5   2   3      430.98      480.73     30.34 o 
  -4   2   3      633.02      682.35     30.78 o 
  -3   2   3     3247.94     3096.12    120.74 o 
  -2   2   3     1038.99     1036.17     27.17 o 
  -1   2   3     1824.89     1928.56    225.21 o 
   0   2   3      303.88      325.62     20.55 o 
   1   2   3     1132.23      949.39     49.53 o 
   2   2   3     1949.60     1886.07     47.61 o 
   3   2   3       76.94       57.54      5.60 o 
   4   2   3      136.34      115.66      9.53 o 
   5   2   3        0.05       -0.19      4.10 o 
   6   2   3        6.07        3.84      5.22 o 
   7   2   3       13.00       17.40     13.70 o 
  -8   3   3        0.76       -4.06      5.49 o 
  -7   3   3       87.64      100.05     13.31 o 
  -6   3   3        2.94       10.02      4.75 o 
  -5   3   3       80.40       78.85     13.78 o 
  -4   3   3      166.44      151.57     10.93 o 
  -3   3   3      487.88      391.27     15.71 o 
  -2   3   3      330.90      318.79     32.04 o 
  -1   3   3     1865.63     1991.44     64.21 o 
   0   3   3      118.13      118.49      9.70 o 
   1   3   3      117.48      189.19      9.29 o 
   2   3   3     1198.71     1237.07     48.23 o 
   3   3   3       20.67       34.31      7.16 o 
   4   3   3      173.26      167.09     11.13 o 
   5   3   3       66.76       57.18      8.13 o 
   6   3   3       24.03       23.00      7.74 o 
  -8   4   3        3.43        3.45      5.36 o 
  -7   4   3       24.36       34.74      8.48 o 
  -6   4   3       35.38       25.13      9.04 o 
  -5   4   3       20.80       18.47      6.60 o 
  -4   4   3        1.09       -3.16      3.43 o 
  -3   4   3     1594.08     1440.16     68.77 o 
  -2   4   3      503.24      570.50     21.74 o 
  -1   4   3      239.69      372.66     17.41 o 
   0   4   3        2.22        4.75      4.54 o 
   1   4   3      186.57      237.13     12.10 o 
   2   4   3      123.98      157.03     11.93 o 
   3   4   3      320.38      262.94     14.67 o 
   4   4   3      207.91      199.89     12.87 o 
   5   4   3       19.58       19.94      6.38 o 
  -8   5   3        0.08        4.64      5.89 o 
  -7   5   3       83.32       78.65     25.45 o 
  -6   5   3       11.43        8.72      7.37 o 
  -5   5   3        1.55       -3.45      8.44 o 
  -4   5   3      123.08      106.02     12.79 o 
  -3   5   3       12.30       23.26      6.57 o 
  -2   5   3      323.82      304.24     17.46 o 
  -1   5   3     1747.83     1779.87    149.47 o 
   0   5   3      203.34      239.08     15.10 o 
   1   5   3      654.17      784.65     28.60 o 
   2   5   3      125.58      127.82     10.84 o 
   3   5   3       19.53       12.31      5.26 o 
   4   5   3      102.11       90.28      9.41 o 
  -8   6   3        5.59        3.11      7.37 o 
  -7   6   3       17.59       11.79      9.64 o 
  -6   6   3        1.69        3.15      4.73 o 
  -5   6   3      124.69       80.40     20.05 o 
  -4   6   3      186.82      155.59     14.73 o 
  -3   6   3      675.33      567.21     27.17 o 
  -2   6   3      529.56      515.75     30.91 o 
  -1   6   3      234.42      263.62     15.42 o 
   0   6   3       10.21       20.93      7.35 o 
   1   6   3       34.67       64.66     10.11 o 
   2   6   3       78.87       88.89     10.77 o 
   3   6   3        5.52        1.27      4.20 o 
   4   6   3        2.32        0.32      5.03 o 
  -8   7   3       71.99       62.40     19.11 o 
  -7   7   3        0.03       -1.71      7.61 o 
  -6   7   3       27.91       26.94     12.12 o 
  -5   7   3      291.94      291.85     24.05 o 
  -4   7   3       18.97       22.86     11.18 o 
  -3   7   3       67.32       60.73     11.89 o 
  -2   7   3      102.87       66.87     26.70 o 
  -1   7   3       47.77       51.10     10.77 o 
   0   7   3       38.79       57.53     10.45 o 
   1   7   3       48.61       66.08     10.88 o 
   2   7   3       14.96       15.23      6.56 o 
  -7   8   3        0.05        3.40     16.86 o 
  -6   8   3        7.64        5.78      9.42 o 
  -5   8   3       28.65       16.79     14.38 o 
  -4   8   3       77.70       74.69     21.04 o 
  -3   8   3       44.38       30.82     16.80 o 
  -2   8   3       53.23       64.19     12.72 o 
  -1   8   3        3.08        6.93      7.18 o 
   0   8   3       72.48       70.55     28.09 o 
   1   8   3       24.03       12.01      9.05 o 
  -6   9   3        1.63        4.07      9.15 o 
  -5   9   3       15.41       19.14     16.80 o 
  -4   9   3        2.31        6.65      9.46 o 
  -3   9   3       16.61       21.51     10.78 o 
  -2   9   3       19.87       11.63      9.11 o 
  -1   9   3       18.05       11.87      7.72 o 
   1  -9   4       10.06        9.51      6.49 o 
   2  -9   4      111.32      116.90     46.74 o 
   3  -9   4       11.59       12.51      8.72 o 
   4  -9   4        2.50        4.43      5.26 o 
   5  -9   4       96.14      112.73     19.54 o 
   6  -9   4       76.16       32.65     22.28 o 
  -1  -8   4        5.50        7.03      4.77 o 
   0  -8   4      240.85      273.40     29.75 o 
   1  -8   4        0.14       -2.08      5.61 o 
   2  -8   4        1.16       17.38     10.32 o 
   3  -8   4        0.36        2.14      3.93 o 
   4  -8   4      720.64      628.88     40.11 o 
   5  -8   4      337.53      372.25     27.60 o 
   6  -8   4        7.09        1.82      4.03 o 
   7  -8   4      217.32      194.30     15.99 o 
  -3  -7   4        2.37       -0.88      3.01 o 
  -2  -7   4      188.19      178.14     14.86 o 
  -1  -7   4        6.72        2.25      3.60 o 
   0  -7   4      661.38      745.82     47.28 o 
   1  -7   4        1.17       12.36      5.37 o 
   2  -7   4     1847.39     1892.80     58.36 o 
   3  -7   4      124.60      134.57     13.25 o 
   4  -7   4      215.36      177.18     13.15 o 
   5  -7   4      221.10      205.00     13.77 o 
   6  -7   4       28.99       18.76      7.09 o 
   7  -7   4      204.94      177.39     11.49 o 
   8  -7   4       19.49        7.13     10.08 o 
  -4  -6   4        9.66       -0.21      5.46 o 
  -3  -6   4       26.44       10.39      9.20 o 
  -2  -6   4      490.90      433.07     30.31 o 
  -1  -6   4       19.88       13.15      5.73 o 
   0  -6   4     2242.08     2474.30    139.19 o 
   1  -6   4      198.06      215.77     11.91 o 
   2  -6   4     1731.98     1764.23     57.15 o 
   3  -6   4      391.06      403.35     21.56 o 
   4  -6   4      759.03      794.03     50.17 o 
   5  -6   4      852.31      747.70     27.27 o 
   6  -6   4       84.10       59.41     15.05 o 
   7  -6   4      274.34      271.07     30.50 o 
   8  -6   4        5.69        0.63      5.42 o 
  -5  -5   4       15.62       -0.14      2.86 o 
  -4  -5   4        5.48        0.85      2.32 o 
  -3  -5   4       66.28       74.77      6.57 o 
  -2  -5   4     1088.00      951.53     73.11 o 
  -1  -5   4      203.45      203.60      9.28 o 
   0  -5   4     1667.60     1724.60     46.88 o 
   1  -5   4      281.73      364.00     13.80 o 
   2  -5   4     3863.31     4080.73    113.69 o 
   3  -5   4     1031.85      960.00     27.95 o 
   4  -5   4      720.55      435.07    119.77 o 
   5  -5   4      715.31      757.42     49.38 o 
   6  -5   4     2562.40     2467.31    142.01 o 
   7  -5   4      282.70      311.30     13.53 o 
   8  -5   4        0.15        1.47      5.67 o 
  -5  -4   4       35.21       34.32     11.30 o 
  -4  -4   4      501.02      473.08     20.68 o 
  -3  -4   4      192.47      212.04      9.07 o 
  -2  -4   4     1043.66      999.90     40.84 o 
  -1  -4   4      298.80      278.03      9.97 o 
   0  -4   4     3641.89     3745.41    120.76 o 
   1  -4   4      526.27      466.29     14.00 o 
   2  -4   4     3681.55     3719.13     97.62 o 
   3  -4   4      373.28      355.83     12.07 o 
   4  -4   4     6627.12     6542.71    369.51 o 
   5  -4   4      723.99      700.75     44.24 o 
   6  -4   4      389.68      431.86     15.51 o 
   7  -4   4      179.73      177.65     11.26 o 
   8  -4   4       39.14       13.74     14.95 o 
  -6  -3   4        1.75       -0.25      3.32 o 
  -5  -3   4      172.33      195.02     14.18 o 
  -4  -3   4      392.29      383.20     11.34 o 
  -3  -3   4      948.24      967.58     21.94 o 
  -2  -3   4     5111.43     4459.18    124.83 o 
  -1  -3   4      766.98      658.33     13.51 o 
   0  -3   4     6183.94     6594.64    157.61 o 
   1  -3   4       90.16      121.46      4.72 o 
   2  -3   4     7797.63     8292.16    299.09 o 
   3  -3   4      171.03      176.65     14.42 o 
   4  -3   4     5676.84     6024.15    327.86 o 
   5  -3   4     1104.49     1176.13     58.32 o 
   6  -3   4      338.28      332.70     14.99 o 
   7  -3   4      277.91      303.54     11.59 o 
   8  -3   4        1.93       14.85     10.01 o 
  -7  -2   4       27.43       20.66      8.57 o 
  -6  -2   4        9.44       13.91      7.40 o 
  -5  -2   4      495.22      506.68     22.51 o 
  -4  -2   4     1407.67     1500.71     43.86 o 
  -3  -2   4     2240.94     2206.67     47.25 o 
  -2  -2   4     2833.39     3184.86     70.75 o 
  -1  -2   4     3468.13     3717.85    105.00 o 
   0  -2   4    35946.28    42680.89   1824.18 o 
   1  -2   4     2334.99     2757.30     68.58 o 
   2  -2   4     6051.13     7262.70    341.04 o 
   3  -2   4     3937.09     4215.62    143.04 o 
   4  -2   4     3011.74     3023.42    163.39 o 
   5  -2   4      346.76      311.51     13.43 o 
   6  -2   4      164.04      197.88      8.18 o 
   7  -2   4       34.43       44.63      7.29 o 
   8  -2   4       12.75        4.81      4.07 o 
  -7  -1   4      186.18      218.91     17.19 o 
  -6  -1   4       59.18       65.46     12.30 o 
  -5  -1   4      853.08      892.69     33.06 o 
  -4  -1   4       63.31       60.06      5.07 o 
  -3  -1   4     7941.31     7833.31    238.37 o 
  -2  -1   4     9875.43     9792.06    299.07 o 
  -1  -1   4     3411.85     3661.75     75.77 o 
   0  -1   4       64.77       85.44      5.28 o 
   1  -1   4     3804.01     4350.69    298.41 o 
   2  -1   4     9601.02     9032.24    468.23 o 
   3  -1   4     4067.55     4161.88    122.42 o 
   4  -1   4     3517.43     3574.30    114.15 o 
   5  -1   4      711.03      765.24     34.84 o 
   6  -1   4     1356.13     1254.87    104.85 o 
   7  -1   4      194.32      212.89     14.56 o 
   8  -1   4       19.43       33.47     12.99 o 
  -7   0   4      138.63      160.69     11.74 o 
  -6   0   4       17.79       21.87      5.95 o 
  -5   0   4     1440.72     1570.18     41.46 o 
  -4   0   4      759.90      841.33     19.44 o 
  -3   0   4     7270.76     6936.98    190.98 o 
  -2   0   4     3801.56     3660.21    309.96 o 
  -1   0   4     2887.26     3245.04     73.59 o 
   0   0   4     7913.05     8588.30    280.34 o 
   1   0   4     4641.65     4927.01    145.35 o 
   2   0   4     8359.98     9404.79    612.22 o 
   3   0   4      317.99      322.35      7.74 o 
   4   0   4    10037.56    10459.38    310.23 o 
   5   0   4      510.65      518.95     15.87 o 
   6   0   4      796.23      853.43     62.48 o 
   7   0   4      220.29      261.31     55.11 o 
  -8   1   4        0.56        0.39      3.61 o 
  -7   1   4      235.12      293.23     21.56 o 
  -6   1   4      107.41      148.83      9.42 o 
  -5   1   4     3182.99     3106.38     99.97 o 
  -4   1   4      970.22      926.99     26.69 o 
  -3   1   4     5387.31     4895.31    209.58 o 
  -2   1   4    10150.62    10702.04    395.78 o 
  -1   1   4     2624.17     2464.15     60.09 o 
   0   1   4      233.32      174.73      7.70 o 
   1   1   4     3459.66     3377.82    103.85 o 
   2   1   4    10097.23    10221.03    361.85 o 
   3   1   4      183.94      147.40      7.27 o 
   4   1   4     1776.67     1776.76     49.50 o 
   5   1   4      710.02      693.76     25.16 o 
   6   1   4       70.77       80.75     10.65 o 
   7   1   4       50.05       56.27     20.39 o 
  -8   2   4       17.64       17.62      7.41 o 
  -7   2   4      638.79      653.03     36.56 o 
  -6   2   4      169.81      169.95      9.44 o 
  -5   2   4     5477.71     5820.27    293.91 o 
  -4   2   4     2156.90     2001.11     81.24 o 
  -3   2   4     5870.44     5443.18    176.46 o 
  -2   2   4     4715.48     4921.55    152.20 o 
  -1   2   4     3652.10     3592.46    104.23 o 
   0   2   4    32012.90    36299.61   2109.06 o 
   1   2   4       93.81       92.36      7.77 o 
   2   2   4     2360.47     2657.23     67.94 o 
   3   2   4      549.27      579.61     23.25 o 
   4   2   4      839.02      818.71     41.33 o 
   5   2   4      384.73      387.38     19.88 o 
   6   2   4        3.98        8.59      6.24 o 
  -8   3   4      111.50      116.62     10.75 o 
  -7   3   4      641.14      680.14     56.73 o 
  -6   3   4       11.87       11.61      4.27 o 
  -5   3   4     4535.91     4208.65    240.13 o 
  -4   3   4      120.18      125.30     10.21 o 
  -3   3   4     9423.64     9217.81    352.75 o 
  -2   3   4     9692.27     8599.11    319.81 o 
  -1   3   4     3914.92     3937.96    123.79 o 
   0   3   4     4647.06     4954.28    161.64 o 
   1   3   4      102.93      158.68      7.80 o 
   2   3   4     5809.14     5641.87    169.63 o 
   3   3   4      542.15      462.61     20.19 o 
   4   3   4       63.68       73.92      9.46 o 
   5   3   4      107.53      110.16     14.60 o 
   6   3   4       33.85       32.76      8.10 o 
  -8   4   4       47.04       54.52      7.89 o 
  -7   4   4      934.81      965.82     46.65 o 
  -6   4   4       25.26       21.70      8.36 o 
  -5   4   4     2400.29     2301.98     80.94 o 
  -4   4   4      277.09      252.03     15.40 o 
  -3   4   4     5740.57     5009.58    254.72 o 
  -2   4   4     1762.83     1957.51     68.46 o 
  -1   4   4      121.08       93.30      9.42 o 
   0   4   4     5467.32     5367.65    206.72 o 
   1   4   4      294.44      294.39     12.42 o 
   2   4   4      993.02     1126.33     45.43 o 
   3   4   4      160.08      130.76      9.87 o 
   4   4   4      681.63      637.27     30.13 o 
   5   4   4      130.25      134.48     13.87 o 
  -8   5   4       20.11       24.36      6.86 o 
  -7   5   4      279.08      266.73     26.00 o 
  -6   5   4        0.08       -0.52      4.58 o 
  -5   5   4     2369.96     2004.73     74.19 o 
  -4   5   4      321.70      261.81     16.11 o 
  -3   5   4     2741.54     2463.94     90.79 o 
  -2   5   4     4090.08     3571.65    126.74 o 
  -1   5   4      459.44      421.53     33.15 o 
   0   5   4     2107.05     2071.50    107.08 o 
   1   5   4      236.67      217.60     13.78 o 
   2   5   4     1243.19     1382.27     48.25 o 
   3   5   4       29.12       32.70      8.50 o 
   4   5   4       43.74       46.49     10.85 o 
  -8   6   4        0.40       -2.59     11.27 o 
  -7   6   4      366.14      333.51     31.38 o 
  -6   6   4        1.10        3.65      4.78 o 
  -5   6   4      891.63      858.14     66.32 o 
  -4   6   4     1290.01     1297.78     50.94 o 
  -3   6   4     1035.03      932.97     90.79 o 
  -2   6   4      219.20      210.11     17.63 o 
  -1   6   4      352.12      429.85     31.76 o 
   0   6   4      641.24      980.60     50.94 o 
   1   6   4      100.67       93.53      9.41 o 
   2   6   4        2.28       26.70     12.17 o 
   3   6   4        0.68        1.37      4.95 o 
   4   6   4        5.98        2.03      4.35 o 
  -8   7   4      108.25      120.26     24.33 o 
  -7   7   4      257.36      332.64     38.59 o 
  -6   7   4      106.99      116.83     25.17 o 
  -5   7   4      777.28      746.79     78.05 o 
  -4   7   4      570.97      510.39     76.92 o 
  -3   7   4      144.93      194.00     39.98 o 
  -2   7   4     1527.98     1627.37    383.23 o 
  -1   7   4      254.67      272.73     39.14 o 
   0   7   4      118.91      171.67     40.80 o 
   1   7   4       17.29       21.85      6.86 o 
   2   7   4       65.30       39.50     16.98 o 
  -7   8   4       56.76       71.88     17.99 o 
  -6   8   4       22.09       27.06     12.39 o 
  -5   8   4      233.79      302.94     36.95 o 
  -4   8   4      212.61      222.90     78.29 o 
  -3   8   4      715.74      837.86    255.02 o 
  -2   8   4      331.28      371.15     46.62 o 
  -1   8   4      263.83      302.83     21.54 o 
   0   8   4      125.46      175.93     18.45 o 
   1   8   4        1.07        5.19      7.40 o 
  -6   9   4       16.75        2.28     10.66 o 
  -5   9   4       76.37      109.23     29.53 o 
  -4   9   4       40.45       56.17     16.67 o 
  -3   9   4      134.36      159.67     18.17 o 
  -2   9   4      113.61      130.50     52.14 o 
  -1   9   4       30.82       20.63     25.62 o 
   1  -9   5       23.40       15.54      9.81 o 
   2  -9   5       52.15       31.39     12.56 o 
   3  -9   5        1.26       -7.22      5.75 o 
   4  -9   5       14.72        5.92      6.15 o 
   5  -9   5       28.82       13.44      9.38 o 
   6  -9   5        0.70        2.61      5.42 o 
  -1  -8   5        0.72        4.49      4.31 o 
   0  -8   5       45.86       45.90      8.83 o 
   1  -8   5       35.41       38.25      9.22 o 
   2  -8   5      382.31      395.83     26.15 o 
   3  -8   5      173.46      161.02     14.43 o 
   4  -8   5        0.31        0.90      3.54 o 
   5  -8   5       29.00        9.75      7.49 o 
   6  -8   5        0.05       -1.18      3.62 o 
   7  -8   5       35.52       11.63     10.61 o 
  -3  -7   5        0.03        0.46      5.12 o 
  -2  -7   5       78.07       95.41      8.80 o 
  -1  -7   5      138.49      130.03      9.79 o 
   0  -7   5      484.75      488.10     32.90 o 
   1  -7   5       87.47      101.28      9.08 o 
   2  -7   5       50.87       52.89     11.34 o 
   3  -7   5      379.00      362.84     16.68 o 
   4  -7   5      146.06      144.84     10.35 o 
   5  -7   5       65.04       59.53     10.49 o 
   6  -7   5        0.09        1.96      5.00 o 
   7  -7   5        2.18       -0.03      3.15 o 
   8  -7   5        7.79        5.64     10.34 o 
  -4  -6   5       10.96        0.52      9.24 o 
  -3  -6   5       57.83       18.39     13.01 o 
  -2  -6   5       40.02       54.71      7.74 o 
  -1  -6   5      135.60      110.28      9.04 o 
   0  -6   5      839.96      891.43     41.73 o 
   1  -6   5      100.80      119.79      8.16 o 
   2  -6   5      286.09      300.26     14.17 o 
   3  -6   5       94.28      133.91     11.80 o 
   4  -6   5      131.01      127.15     22.60 o 
   5  -6   5        2.32        8.90      3.84 o 
   6  -6   5      205.76      221.77     25.86 o 
   7  -6   5       20.80       13.63      3.88 o 
   8  -6   5        3.46        2.68      8.35 o 
  -5  -5   5       19.03       -1.15      9.84 o 
  -4  -5   5        2.65        2.31      2.52 o 
  -3  -5   5        3.10        4.90      4.84 o 
  -2  -5   5      238.79      188.51      7.94 o 
  -1  -5   5      170.27      156.46      8.20 o 
   0  -5   5      385.21      350.98     16.04 o 
   1  -5   5       52.23       67.70      5.30 o 
   2  -5   5      196.56      244.02     10.75 o 
   3  -5   5       81.87       77.92      6.41 o 
   4  -5   5      114.70      101.03     19.05 o 
   5  -5   5       39.98       42.41      4.40 o 
   6  -5   5       63.57       19.40     35.80 o 
   7  -5   5        0.16        7.75      7.89 o 
   8  -5   5        0.50        2.88      7.83 o 
  -5  -4   5        0.36       -0.59      3.32 o 
  -4  -4   5       63.03       72.09      4.68 o 
  -3  -4   5      900.38      843.07     19.53 o 
  -2  -4   5      271.55      249.81      9.45 o 
  -1  -4   5       33.05       20.89      3.57 o 
   0  -4   5        3.96        2.87      4.15 o 
   1  -4   5     1477.71     1478.75     33.45 o 
   2  -4   5       21.44       67.65     12.50 o 
   3  -4   5      116.47      146.90     15.53 o 
   4  -4   5      604.80      576.39     16.98 o 
   5  -4   5       48.24      106.41     18.80 o 
   6  -4   5        0.01       -4.77      5.85 o 
   7  -4   5        0.05       12.91     13.70 o 
   8  -4   5        0.21       -1.19      7.04 o 
  -6  -3   5        1.51        1.73      2.47 o 
  -5  -3   5      199.40      201.33     14.89 o 
  -4  -3   5      128.97      123.63      7.43 o 
  -3  -3   5       79.67       71.30      5.55 o 
  -2  -3   5      177.31      164.54      5.45 o 
  -1  -3   5     1810.50     1559.99     32.61 o 
   0  -3   5      114.74      131.24      5.95 o 
   1  -3   5      349.64      403.80     10.30 o 
   2  -3   5      126.59      147.53     29.35 o 
   3  -3   5       15.50       30.48      3.09 o 
   4  -3   5     1811.26     1876.98     96.41 o 
   5  -3   5      229.34      180.91      5.96 o 
   6  -3   5        7.57        4.27      1.97 o 
   7  -3   5       50.28       46.66      3.78 o 
   8  -3   5        3.89       15.85     11.25 o 
  -7  -2   5       23.77        0.68     10.35 o 
  -6  -2   5       14.48       14.55      4.62 o 
  -5  -2   5       30.11       16.83      4.46 o 
  -4  -2   5      123.29      128.63      7.55 o 
  -3  -2   5      819.33      764.99     22.24 o 
  -2  -2   5     1069.44     1146.49     20.13 o 
  -1  -2   5     1987.04     2392.56     80.76 o 
   0  -2   5       15.54       10.86      1.55 o 
   1  -2   5      459.63      465.88     14.39 o 
   2  -2   5     3459.54     4055.22    142.68 o 
   3  -2   5        2.91        8.44      5.73 o 
   4  -2   5      152.64      186.60     33.35 o 
   5  -2   5      475.40      531.44     26.90 o 
   6  -2   5       37.60       47.10      4.20 o 
   7  -2   5        0.19        4.70      6.24 o 
   8  -2   5        5.96       -5.08     10.87 o 
  -7  -1   5        1.97        4.27      5.10 o 
  -6  -1   5        1.35        5.83      4.39 o 
  -5  -1   5       39.99       58.85      6.94 o 
  -4  -1   5        3.03        2.25      1.95 o 
  -3  -1   5        2.09       13.82      2.59 o 
  -2  -1   5      118.16      122.51      4.66 o 
  -1  -1   5     2468.01     2584.64    157.28 o 
   0  -1   5     1057.84     1058.60     51.28 o 
   1  -1   5    12053.64    14916.28    593.53 o 
   2  -1   5      953.55     1326.60     54.44 o 
   3  -1   5      165.62      132.73     12.94 o 
   4  -1   5      227.11      365.33     43.96 o 
   5  -1   5        6.09        6.33      2.73 o 
   6  -1   5       26.19       15.41     11.99 o 
   7  -1   5       37.50       34.45     16.49 o 
   8  -1   5       35.09       33.82     11.74 o 
  -7   0   5        4.42        5.18      4.20 o 
  -6   0   5       12.04        7.66      3.81 o 
  -5   0   5        4.11       -1.07      2.05 o 
  -4   0   5        0.66        1.18      1.68 o 
  -3   0   5     1792.12     1693.64     35.13 o 
  -2   0   5      487.88      514.38     13.01 o 
  -1   0   5     5707.05     6489.94    371.46 o 
   0   0   5       28.42       36.34      2.72 o 
   1   0   5    12227.60    13673.80    811.46 o 
   2   0   5     3918.67     3956.14    132.22 o 
   3   0   5        0.29        4.27      1.78 o 
   4   0   5      411.01      442.80     19.47 o 
   5   0   5       10.30       15.48      6.26 o 
   6   0   5       23.68       27.60     14.61 o 
   7   0   5       11.35       19.99     24.73 o 
  -8   1   5        0.38        1.17      3.13 o 
  -7   1   5        0.92        1.88      3.07 o 
  -6   1   5       37.30       53.89      6.59 o 
  -5   1   5       38.63       67.74      8.36 o 
  -4   1   5      449.60      440.81     16.40 o 
  -3   1   5      223.75      246.99      9.61 o 
  -2   1   5      257.69      228.24      6.81 o 
  -1   1   5     8119.16     8231.76    281.61 o 
   0   1   5     1139.59      976.51     45.34 o 
   1   1   5      270.11      275.68     13.88 o 
   2   1   5      328.89      300.97     16.87 o 
   3   1   5        0.74        6.51      3.66 o 
   4   1   5      235.93      243.11     13.29 o 
   5   1   5       16.98       17.06      5.44 o 
   6   1   5       24.65       28.03     10.13 o 
   7   1   5       29.83       31.58     28.75 o 
  -8   2   5       11.33       12.28      4.84 o 
  -7   2   5       93.69       90.85     10.55 o 
  -6   2   5       56.01       40.40      6.00 o 
  -5   2   5        2.79        8.80      4.72 o 
  -4   2   5      634.51      598.17     26.84 o 
  -3   2   5      369.94      404.26     25.01 o 
  -2   2   5      119.06      115.54      6.54 o 
  -1   2   5     3825.94     3467.85    227.37 o 
   0   2   5       19.30       19.30      4.12 o 
   1   2   5      202.34      273.44     11.77 o 
   2   2   5      295.45      427.24     70.04 o 
   3   2   5      293.07      253.71     12.65 o 
   4   2   5      232.99      246.90     14.18 o 
   5   2   5      292.34      313.00     17.81 o 
   6   2   5       30.73       26.80      8.08 o 
  -8   3   5       12.51       10.94      6.58 o 
  -7   3   5        5.49        5.98      5.55 o 
  -6   3   5        8.75        6.85      5.65 o 
  -5   3   5      712.83      709.43     41.53 o 
  -4   3   5       71.29       98.29      7.64 o 
  -3   3   5       36.91       14.12     15.83 o 
  -2   3   5      155.48      167.79     17.04 o 
  -1   3   5     1834.67     2345.07     70.93 o 
   0   3   5       48.07       43.60      7.14 o 
   1   3   5     1565.42     1518.65     56.45 o 
   2   3   5      444.85      451.86     17.82 o 
   3   3   5      963.86      833.97     36.79 o 
   4   3   5        0.68        0.67      4.11 o 
   5   3   5        6.93        8.32      5.28 o 
   6   3   5       38.05       30.10      7.99 o 
  -8   4   5        0.01        1.25      3.94 o 
  -7   4   5       68.34       64.63     22.58 o 
  -6   4   5       55.82       71.56     12.42 o 
  -5   4   5        2.52       -1.26      4.76 o 
  -4   4   5       12.63       10.25      5.31 o 
  -3   4   5      545.24      629.83     24.82 o 
  -2   4   5      101.54       92.52     10.02 o 
  -1   4   5     1956.02     1868.75     67.63 o 
   0   4   5       81.30      109.16      9.87 o 
   1   4   5       12.13       14.51      4.06 o 
   2   4   5      185.53      175.06     13.30 o 
   3   4   5        3.37        0.80      3.29 o 
   4   4   5      122.37      133.22     14.40 o 
   5   4   5       66.00       59.28     10.40 o 
  -8   5   5        2.94        2.48      4.22 o 
  -7   5   5        4.06        8.64      7.96 o 
  -6   5   5       29.74       16.10      6.17 o 
  -5   5   5      301.22      340.17     26.29 o 
  -4   5   5       11.54        5.41      5.65 o 
  -3   5   5      165.22      157.23     13.16 o 
  -2   5   5      131.80      110.82     11.32 o 
  -1   5   5        2.19       -2.48      5.06 o 
   0   5   5      169.47      205.81     18.76 o 
   1   5   5       23.31       49.14      7.95 o 
   2   5   5        0.56        5.11      5.01 o 
   3   5   5      110.84      101.98     11.02 o 
   4   5   5       55.58       45.25     11.00 o 
  -8   6   5        0.47        0.28      5.30 o 
  -7   6   5       50.49       53.64     14.61 o 
  -6   6   5        1.14        3.44      5.15 o 
  -5   6   5       94.41       65.73     58.64 o 
  -4   6   5       96.48      110.24     16.03 o 
  -3   6   5       13.60       16.31      7.48 o 
  -2   6   5      693.56      692.01     36.94 o 
  -1   6   5      520.25      611.91     70.88 o 
   0   6   5       84.97      168.64     14.54 o 
   1   6   5        3.39       13.88      5.28 o 
   2   6   5      257.43      276.75     17.72 o 
   3   6   5        0.34       -0.78      4.52 o 
  -8   7   5       17.34       16.92     14.42 o 
  -7   7   5        3.52       17.58     10.17 o 
  -6   7   5       94.62      101.76     16.23 o 
  -5   7   5        3.04        1.90      7.05 o 
  -4   7   5      116.77      132.78     21.11 o 
  -3   7   5      767.27      848.02    146.55 o 
  -2   7   5      107.71      123.93     27.34 o 
  -1   7   5      321.84      295.22     38.16 o 
   0   7   5      116.15      160.21     14.89 o 
   1   7   5       28.27       33.92      8.55 o 
   2   7   5       56.90       39.17     16.55 o 
  -7   8   5       42.10       59.00     16.88 o 
  -6   8   5       12.38        9.13     15.58 o 
  -5   8   5        5.77       13.69     18.34 o 
  -4   8   5        1.77       -2.51      7.96 o 
  -3   8   5        2.89       -1.93      6.99 o 
  -2   8   5       10.41        1.63      5.72 o 
  -1   8   5      237.39      258.29     24.00 o 
   0   8   5       67.39       49.21     21.21 o 
   1   8   5        0.79        6.60      6.36 o 
  -6   9   5        2.64        5.25     10.95 o 
  -5   9   5        0.13       -2.56      8.43 o 
  -4   9   5        8.34        6.99      9.68 o 
  -3   9   5      246.67      277.27     50.31 o 
  -2   9   5        3.17        2.93      6.24 o 
  -1   9   5        0.48        4.99      6.41 o 
   1  -9   6        0.11        0.46      5.26 o 
   2  -9   6       83.99       83.84     34.70 o 
   3  -9   6       61.01       57.85     11.06 o 
   4  -9   6       65.65       35.27     14.28 o 
   5  -9   6       33.38       17.73     17.16 o 
   6  -9   6        6.64        3.16      7.07 o 
  -1  -8   6        0.24        8.06      7.65 o 
   0  -8   6       44.47       57.56      8.72 o 
   1  -8   6       18.91       20.59      6.18 o 
   2  -8   6      388.77      407.32     26.58 o 
   3  -8   6        5.76        3.15      5.86 o 
   4  -8   6      172.10      141.94     17.73 o 
   5  -8   6      155.51      150.45     16.33 o 
   6  -8   6       72.96       48.78      9.56 o 
  -2  -7   6        0.97       -0.03      2.76 o 
  -1  -7   6       39.69       43.26      6.22 o 
   0  -7   6     1382.05     1401.82     98.86 o 
   1  -7   6       91.19      100.65     10.43 o 
   2  -7   6     1127.47     1263.93     48.09 o 
   3  -7   6       78.29       81.36     10.49 o 
   4  -7   6      857.70      748.62     31.61 o 
   5  -7   6       75.95       86.82     11.47 o 
   6  -7   6       19.13        7.13      5.97 o 
   7  -7   6       40.97       45.08     25.53 o 
  -4  -6   6        5.08       -0.56      9.40 o 
  -3  -6   6       72.89       61.94     36.68 o 
  -2  -6   6      374.03      334.45     16.41 o 
  -1  -6   6      116.60       95.84      6.90 o 
   0  -6   6     1551.80     1567.74     57.86 o 
   1  -6   6      173.72      189.05     12.02 o 
   2  -6   6     3575.94     3493.90    100.62 o 
   3  -6   6      136.34      119.08      8.24 o 
   4  -6   6     1142.35     1019.48     91.59 o 
   5  -6   6      256.76      245.10     12.48 o 
   6  -6   6       96.96       80.75      8.65 o 
   7  -6   6      128.01      139.73     19.08 o 
   8  -6   6        0.62        2.81      6.74 o 
  -4  -5   6        7.46        4.38      2.66 o 
  -3  -5   6      201.77      206.76      8.68 o 
  -2  -5   6      223.83      208.66     12.25 o 
  -1  -5   6      433.94      416.08     13.18 o 
   0  -5   6     2390.26     2228.68    144.27 o 
   1  -5   6       56.71       60.99      6.48 o 
   2  -5   6     1512.72     1696.21     46.13 o 
   3  -5   6      731.19      792.04     27.22 o 
   4  -5   6     1523.60     1455.06     73.81 o 
   5  -5   6      305.35      274.58     10.11 o 
   6  -5   6      163.42      156.17      4.48 o 
   7  -5   6      301.94      347.98     33.41 o 
   8  -5   6       13.79        5.11      8.90 o 
  -5  -4   6       62.70       50.59     18.87 o 
  -4  -4   6        0.49        1.09      2.04 o 
  -3  -4   6      777.53      809.57     23.41 o 
  -2  -4   6     2959.70     2778.15     80.94 o 
  -1  -4   6      828.81      771.40     18.03 o 
   0  -4   6     3585.01     3816.89     85.19 o 
   1  -4   6       60.71       54.20      3.57 o 
   2  -4   6     9618.08    10211.08    408.74 o 
   3  -4   6     1043.65      972.48     32.12 o 
   4  -4   6       98.14       86.04      6.09 o 
   5  -4   6     1499.59     1527.57     27.52 o 
   6  -4   6      263.83      255.78     24.63 o 
   7  -4   6      125.63      133.04     18.36 o 
   8  -4   6        7.31        5.67      8.56 o 
  -6  -3   6       53.47        0.32     10.04 o 
  -5  -3   6      417.90      423.19     15.65 o 
  -4  -3   6      244.31      270.38     24.71 o 
  -3  -3   6     1085.38     1009.28     19.35 o 
  -2  -3   6     1136.87     1325.66     25.58 o 
  -1  -3   6     3059.70     3140.41     65.02 o 
   0  -3   6    16860.74    18359.16    633.57 o 
   1  -3   6        6.88        5.71      3.13 o 
   2  -3   6     7734.41     8796.45    517.13 o 
   3  -3   6      591.84      536.17     28.33 o 
   4  -3   6     2926.52     2642.55     97.08 o 
   5  -3   6     1447.81     1193.65     51.47 o 
   6  -3   6       92.98      114.66     17.59 o 
   7  -3   6      207.75      236.47     22.63 o 
   8  -3   6       19.82       11.04     11.41 o 
  -7  -2   6       54.25        0.24      6.13 o 
  -6  -2   6       47.05       46.77      7.27 o 
  -5  -2   6      941.49      960.70     27.97 o 
  -4  -2   6       23.47       13.73      3.99 o 
  -3  -2   6     2032.76     2080.25     50.06 o 
  -2  -2   6     7943.16     7599.55    346.32 o 
  -1  -2   6     4852.90     4743.32    111.80 o 
   0  -2   6    19038.43    23710.32   1042.44 o 
   1  -2   6      179.95      258.60      8.37 o 
   2  -2   6    13343.45    15089.50   1758.07 o 
   3  -2   6     1930.70     2071.00     93.22 o 
   4  -2   6     1385.06     1472.43     79.92 o 
   5  -2   6      457.65      469.62     40.54 o 
   6  -2   6      223.18      248.85     45.04 o 
   7  -2   6       80.09       72.70     16.02 o 
   8  -2   6        9.54       14.71     11.81 o 
  -7  -1   6      247.71      282.89     15.00 o 
  -6  -1   6        8.49        9.81      4.06 o 
  -5  -1   6     1295.74     1444.96     36.56 o 
  -4  -1   6      344.69      447.19     13.49 o 
  -3  -1   6     6674.75     6894.28    185.84 o 
  -2  -1   6     2771.66     3626.94    117.20 o 
  -1  -1   6     9822.91     9428.35    487.46 o 
   0  -1   6    27110.86    30367.32   1292.81 o 
   1  -1   6      655.05      621.94     11.35 o 
   2  -1   6     3550.22     3929.45     92.56 o 
   3  -1   6     1730.68     1692.15     39.84 o 
   4  -1   6     2021.32     2086.96    111.02 o 
   5  -1   6     1607.05     1481.07    119.15 o 
   6  -1   6       72.86       78.57     19.39 o 
   7  -1   6      156.38      162.32     29.75 o 
   8  -1   6       42.29       54.64     14.14 o 
  -7   0   6      219.86      229.39     15.58 o 
  -6   0   6       15.64       18.61      4.62 o 
  -5   0   6     1376.98     1425.81     47.64 o 
  -4   0   6       89.48       76.08      4.70 o 
  -3   0   6     7561.38     7249.99    246.65 o 
  -2   0   6     6169.61     5808.71    274.10 o 
  -1   0   6     2442.91     2151.33    168.27 o 
   0   0   6     2345.68     2284.72    186.67 o 
   1   0   6      340.49      416.92     13.92 o 
   2   0   6    10972.69    12210.75    916.82 o 
   3   0   6      719.40      709.16     21.71 o 
   4   0   6      626.41      535.72     17.87 o 
   5   0   6      437.59      420.22     19.22 o 
   6   0   6      671.06      710.87     58.62 o 
   7   0   6      164.43      191.58     35.28 o 
  -8   1   6       17.09       13.07      4.82 o 
  -7   1   6      269.95      294.30     15.81 o 
  -6   1   6        2.23        3.45      3.59 o 
  -5   1   6     2291.74     2433.47     66.74 o 
  -4   1   6      627.27      662.38     28.63 o 
  -3   1   6     9935.52     9932.91    365.04 o 
  -2   1   6     3704.25     3908.88    119.77 o 
  -1   1   6     5309.91     5079.93    155.88 o 
   0   1   6    28090.67    28733.40   1527.83 o 
   1   1   6      727.22      650.60     24.35 o 
   2   1   6     6468.07     7448.69    220.41 o 
   3   1   6      432.22      493.66     25.00 o 
   4   1   6     1466.61     1552.83     66.70 o 
   5   1   6      222.63      221.42     14.26 o 
   6   1   6        0.53       -0.61      3.99 o 
   7   1   6       34.67       25.76     27.24 o 
  -8   2   6       21.35       28.17      7.17 o 
  -7   2   6      333.31      399.15     23.88 o 
  -6   2   6       21.51       18.30      7.66 o 
  -5   2   6     5421.07     5346.21    269.16 o 
  -4   2   6       15.83       19.08      4.43 o 
  -3   2   6     8746.47     8350.08    310.52 o 
  -2   2   6     4430.49     4031.75    120.20 o 
  -1   2   6     9667.50     9364.16    527.82 o 
   0   2   6    18848.59    21007.10   1018.58 o 
   1   2   6        2.59        2.39      3.65 o 
   2   2   6     8280.98     8095.31    354.21 o 
   3   2   6      850.28      848.35     26.02 o 
   4   2   6      385.16      401.31     33.26 o 
   5   2   6      104.10      105.97     11.63 o 
   6   2   6       42.59       40.20      7.91 o 
  -8   3   6       24.17       24.19      5.86 o 
  -7   3   6      116.34      126.28     22.98 o 
  -6   3   6      284.84      242.28     18.84 o 
  -5   3   6     2955.55     2733.72    106.23 o 
  -4   3   6      108.74      102.38      7.55 o 
  -3   3   6    11258.63    10853.43    439.37 o 
  -2   3   6     4934.34     5353.93    424.33 o 
  -1   3   6     5383.08     5474.29    186.51 o 
   0   3   6    13095.73    13073.43    675.54 o 
   1   3   6       22.98       36.15      5.81 o 
   2   3   6     1979.38     2080.54     59.35 o 
   3   3   6       49.10       53.79      9.55 o 
   4   3   6      518.76      501.86     31.55 o 
   5   3   6       81.25       88.53     11.28 o 
   6   3   6       13.79        9.79      6.00 o 
  -8   4   6      136.60      139.18     15.48 o 
  -7   4   6      309.84      356.33     27.72 o 
  -6   4   6       33.61       38.87      9.64 o 
  -5   4   6     2091.83     1844.26     64.73 o 
  -4   4   6       15.73       14.07      5.53 o 
  -3   4   6     4984.67     4707.99    163.34 o 
  -2   4   6     5287.19     4690.49    266.45 o 
  -1   4   6     3017.27     2775.98     98.48 o 
   0   4   6     1854.21     1945.29    151.05 o 
   1   4   6       10.83       11.27      4.01 o 
   2   4   6     2720.81     2813.46     93.42 o 
   3   4   6       14.39       23.63      6.48 o 
   4   4   6      147.98      145.54     13.52 o 
   5   4   6       81.37       96.91     15.13 o 
  -8   5   6        0.12        2.51      9.84 o 
  -7   5   6      243.99      230.89     22.50 o 
  -6   5   6       97.97      107.66     11.26 o 
  -5   5   6     1747.72     1764.83     66.66 o 
  -4   5   6      784.54      810.38     32.19 o 
  -3   5   6     2362.23     2186.63    114.45 o 
  -2   5   6     1686.43     1883.90     91.47 o 
  -1   5   6     1112.66     1063.99     85.02 o 
   0   5   6     3085.21     3561.18    255.06 o 
   1   5   6      552.17      466.83     19.66 o 
   2   5   6      715.25      782.04     29.06 o 
   3   5   6        0.34        0.73      3.55 o 
   4   5   6      144.18      112.60     14.77 o 
  -8   6   6       10.21       16.65     10.39 o 
  -7   6   6      454.72      493.56     40.94 o 
  -6   6   6        1.10       -1.69      4.76 o 
  -5   6   6     1295.76     1219.10     76.12 o 
  -4   6   6       65.05       37.00     10.70 o 
  -3   6   6     2038.47     2092.78    186.29 o 
  -2   6   6     1808.81     1837.03    172.03 o 
  -1   6   6      877.39      896.47    119.85 o 
   0   6   6     1405.36     1381.39     85.08 o 
   1   6   6       81.22       74.15     11.93 o 
   2   6   6      103.58      117.80     13.01 o 
   3   6   6       14.77        9.36      6.18 o 
  -8   7   6      104.91      152.44     30.15 o 
  -7   7   6      306.37      334.52     35.25 o 
  -6   7   6      296.20      346.78     33.27 o 
  -5   7   6      830.20      936.17    125.52 o 
  -4   7   6      495.75      634.12    119.65 o 
  -3   7   6      879.14      949.53    200.98 o 
  -2   7   6      575.53      793.62    203.03 o 
  -1   7   6      218.01      234.68     39.24 o 
   0   7   6      956.77     1018.79     46.02 o 
   1   7   6        1.09        7.06      7.59 o 
   2   7   6        2.29       15.13      9.05 o 
  -7   8   6       41.04       57.13     21.21 o 
  -6   8   6       13.94       12.76     10.43 o 
  -5   8   6      189.50      259.46     80.84 o 
  -4   8   6        0.30       15.71     14.24 o 
  -3   8   6      384.11      501.18    130.76 o 
  -2   8   6      972.20     1205.26    232.02 o 
  -1   8   6       91.68       74.73     16.44 o 
   0   8   6       23.19       33.00     14.78 o 
   1   8   6        7.48       13.12      9.04 o 
  -6   9   6        6.44       22.79     14.59 o 
  -5   9   6       73.64      116.14     27.02 o 
  -4   9   6       48.06       62.16     18.42 o 
  -3   9   6        4.54        5.77      6.85 o 
  -2   9   6       10.50       10.10      8.94 o 
  -1   9   6       16.17       12.96     12.29 o 
   1  -9   7       11.87       10.08      7.50 o 
   2  -9   7        5.52       11.67      6.30 o 
   3  -9   7        0.08       -4.89      4.94 o 
   4  -9   7       30.81       24.77     15.01 o 
   5  -9   7        5.23        5.53      6.22 o 
   6  -9   7       10.92        7.58      8.18 o 
  -1  -8   7       24.59       32.63      7.30 o 
   0  -8   7        0.47       -0.53      3.25 o 
   1  -8   7       19.34       27.51      7.21 o 
   2  -8   7      307.49      354.70     31.35 o 
   3  -8   7       21.51       20.67      6.71 o 
   4  -8   7        2.01        2.33      4.90 o 
   5  -8   7        2.98        0.20      3.66 o 
   6  -8   7        1.65       -0.73      3.35 o 
   7  -8   7        5.83       -1.91      8.32 o 
  -2  -7   7       55.54       43.98     16.94 o 
  -1  -7   7        1.28        4.83      3.51 o 
   0  -7   7      103.59      118.36     13.76 o 
   1  -7   7      461.23      539.81     23.18 o 
   2  -7   7      309.08      285.81     14.73 o 
   3  -7   7      214.25      195.16     11.59 o 
   4  -7   7       24.00       28.44      6.66 o 
   5  -7   7      203.86      196.24     16.33 o 
   6  -7   7       10.77       10.19      6.31 o 
   7  -7   7       11.16        3.54      8.28 o 
  -4  -6   7        0.13       -0.64      9.52 o 
  -3  -6   7        7.19        4.69      2.80 o 
  -2  -6   7        5.79       10.25      3.50 o 
  -1  -6   7      533.14      442.28     17.44 o 
   0  -6   7      456.91      417.92     18.68 o 
   1  -6   7       94.89       87.93      7.76 o 
   2  -6   7       98.39      105.47     11.88 o 
   3  -6   7      492.22      478.09     23.09 o 
   4  -6   7       31.97       29.51     14.00 o 
   5  -6   7       40.20       30.36      6.52 o 
   6  -6   7      281.91      244.33     12.80 o 
   7  -6   7        2.64       -2.14      6.72 o 
   8  -6   7       54.00       44.33     33.67 o 
  -4  -5   7        2.44        2.07      1.52 o 
  -3  -5   7      168.67      171.02      7.59 o 
  -2  -5   7        1.89        0.91      2.06 o 
  -1  -5   7       14.01       20.75      4.12 o 
   0  -5   7       81.97       72.08      6.82 o 
   1  -5   7      460.64      583.65     16.82 o 
   2  -5   7      872.93      832.60     25.98 o 
   3  -5   7        7.25        8.88      3.33 o 
   4  -5   7      136.02      132.63      7.81 o 
   5  -5   7       20.78       17.47      3.62 o 
   6  -5   7      183.58      201.10     20.34 o 
   7  -5   7       15.93       19.63     10.32 o 
   8  -5   7        6.08        3.64      7.48 o 
  -5  -4   7       46.92       28.41     24.73 o 
  -4  -4   7        2.39       -0.07      2.08 o 
  -3  -4   7       21.40       14.08      2.85 o 
  -2  -4   7      141.42      121.50      4.99 o 
  -1  -4   7      316.03      237.91      8.69 o 
   0  -4   7      459.75      470.97     14.96 o 
   1  -4   7       68.39       99.93      6.23 o 
   2  -4   7      179.70      168.23      9.59 o 
   3  -4   7       61.70       61.56      4.67 o 
   4  -4   7      134.98      134.70     16.65 o 
   5  -4   7       24.88       12.83      9.78 o 
   6  -4   7        7.62       10.78      8.93 o 
   7  -4   7       38.26       31.16     11.42 o 
   8  -4   7        1.46        1.68      6.23 o 
  -6  -3   7        0.11        0.36      6.05 o 
  -5  -3   7        1.53        0.28      2.25 o 
  -4  -3   7        1.09        2.41      2.16 o 
  -3  -3   7      139.91      130.21     15.86 o 
  -2  -3   7      285.72      334.38      6.75 o 
  -1  -3   7        4.28       32.51      2.59 o 
   0  -3   7      869.85      909.23     39.04 o 
   1  -3   7     1165.11     1213.14     25.36 o 
   2  -3   7      384.84      501.98     23.02 o 
   3  -3   7      227.74      185.98     11.07 o 
   4  -3   7      330.55      340.39     20.55 o 
   5  -3   7      340.06      322.63     40.74 o 
   6  -3   7        5.92        5.68      6.33 o 
   7  -3   7        1.48        9.10     10.00 o 
   8  -3   7       13.94       11.02      8.89 o 
  -6  -2   7       27.44       23.94      3.54 o 
  -5  -2   7       83.38      101.72      5.06 o 
  -4  -2   7       37.20       31.55      3.95 o 
  -3  -2   7        5.67       -0.26      5.14 o 
  -2  -2   7      715.37      590.43     23.62 o 
  -1  -2   7      271.33      126.08     10.26 o 
   0  -2   7        0.11       -0.32      1.70 o 
   1  -2   7      237.28      266.05      6.06 o 
   2  -2   7      218.36      305.83     29.15 o 
   3  -2   7     3842.04     3268.61    172.35 o 
   4  -2   7       53.17       55.35     14.97 o 
   5  -2   7       50.40       26.84     12.38 o 
   6  -2   7       57.30       47.87     15.85 o 
   7  -2   7       36.41       31.90     17.96 o 
   8  -2   7        1.51       17.99     15.59 o 
  -7  -1   7       31.95       22.73      6.47 o 
  -6  -1   7       22.21       26.56      5.23 o 
  -5  -1   7        0.23        4.21      2.14 o 
  -4  -1   7        1.31        0.99      2.11 o 
  -3  -1   7       34.01       58.00      2.33 o 
  -2  -1   7      466.39      417.85     22.94 o 
  -1  -1   7       54.20       24.35      3.98 o 
   0  -1   7       43.91       47.21      6.20 o 
   1  -1   7       28.40       14.91      2.91 o 
   2  -1   7      490.88      446.68     24.97 o 
   3  -1   7     1970.69     2036.43     55.64 o 
   4  -1   7      232.86      221.85     23.65 o 
   5  -1   7       18.72       33.45     13.78 o 
   6  -1   7        1.04      -10.27     17.60 o 
   7  -1   7       35.16       36.99     18.20 o 
   8  -1   7       12.68       30.15     19.95 o 
  -7   0   7        8.24        9.59      5.29 o 
  -6   0   7        0.93       -0.65      2.50 o 
  -5   0   7       95.21      139.54      9.91 o 
  -4   0   7        8.27       12.78      2.37 o 
  -3   0   7      438.38      370.62     10.62 o 
  -2   0   7      143.18      169.60      6.37 o 
  -1   0   7     1265.83      997.32     66.22 o 
   0   0   7       17.92       18.35      3.03 o 
   1   0   7      117.33       68.86      6.91 o 
   2   0   7      218.10      225.60     15.31 o 
   3   0   7        4.59        9.86      5.33 o 
   4   0   7      155.30      143.14      8.28 o 
   5   0   7        1.20        3.44      3.94 o 
   6   0   7       44.74       34.33     16.21 o 
   7   0   7      117.01      122.45     30.74 o 
  -8   1   7        2.12        4.33      4.55 o 
  -7   1   7       87.47       72.00      8.56 o 
  -6   1   7       10.64       14.38      3.61 o 
  -5   1   7        4.75        8.62      4.06 o 
  -4   1   7      109.95       89.93      7.78 o 
  -3   1   7      269.26      198.43      8.85 o 
  -2   1   7       21.60       35.26      4.18 o 
  -1   1   7      991.23      821.49     29.83 o 
   0   1   7       26.90       26.51      6.37 o 
   1   1   7      241.66      348.36     21.75 o 
   2   1   7      643.19      670.76     27.24 o 
   3   1   7      113.64      116.97      7.30 o 
   4   1   7      349.98      346.87     20.02 o 
   5   1   7      425.87      422.32     19.73 o 
   6   1   7        5.99        3.66      4.75 o 
   7   1   7       13.47       20.03     26.48 o 
  -8   2   7        3.00        3.96      4.20 o 
  -7   2   7       25.87       21.46      5.02 o 
  -6   2   7        1.79        5.67      3.68 o 
  -5   2   7      212.86      207.20     17.16 o 
  -4   2   7       97.88      103.43      6.54 o 
  -3   2   7        1.38       64.65     45.72 o 
  -2   2   7      209.39      242.31     11.66 o 
  -1   2   7       22.81       61.55      7.29 o 
   0   2   7        1.33       -0.88      2.43 o 
   1   2   7     1586.26     1417.48     45.74 o 
   2   2   7       35.50       38.01      5.61 o 
   3   2   7        4.08        9.79      3.80 o 
   4   2   7       93.61       94.83      9.59 o 
   5   2   7       13.30        9.45      5.41 o 
   6   2   7       45.13       43.94      8.42 o 
  -8   3   7        1.93        2.26      3.50 o 
  -7   3   7       52.31       59.37      8.44 o 
  -6   3   7       10.11        3.94      4.90 o 
  -5   3   7       15.54       16.13      5.12 o 
  -4   3   7       56.92       67.02      6.49 o 
  -3   3   7     2138.70     1891.14     69.53 o 
  -2   3   7       72.55       63.94      7.22 o 
  -1   3   7     1085.52      792.15     48.05 o 
   0   3   7      424.83      391.89     33.81 o 
   1   3   7      159.58      192.26     11.84 o 
   2   3   7      745.55      867.12     28.74 o 
   3   3   7      109.14      143.84     10.27 o 
   4   3   7       19.50       14.63      5.95 o 
   5   3   7       75.72       68.74     10.49 o 
   6   3   7       14.24       12.23      9.13 o 
  -8   4   7        0.34        0.73      5.56 o 
  -7   4   7       45.41       31.34     15.41 o 
  -6   4   7        0.40        3.70      5.06 o 
  -5   4   7      344.19      349.09     20.04 o 
  -4   4   7       53.91       65.23      7.71 o 
  -3   4   7       30.81       20.18      6.00 o 
  -2   4   7      755.57      761.49     29.06 o 
  -1   4   7      184.30      285.16     21.40 o 
   0   4   7      216.41      193.68     18.80 o 
   1   4   7     1065.31     1092.11    100.77 o 
   2   4   7        2.72       18.64      6.48 o 
   3   4   7       75.76       94.11      9.63 o 
   4   4   7       14.92        8.22      5.53 o 
   5   4   7        2.81        1.87      5.69 o 
  -8   5   7        2.01        8.40      7.65 o 
  -7   5   7       46.93       49.10     12.03 o 
  -6   5   7        5.39       11.98      5.91 o 
  -5   5   7        5.46       -0.37     10.87 o 
  -4   5   7        9.67       12.16      6.45 o 
  -3   5   7      111.81      100.84     14.23 o 
  -2   5   7       46.06       56.04     11.71 o 
  -1   5   7      266.82      289.78     30.88 o 
   0   5   7      226.94      232.53     17.59 o 
   1   5   7       28.14       32.33      6.64 o 
   2   5   7        0.44       34.95      8.44 o 
   3   5   7       30.99       28.31      8.90 o 
   4   5   7       50.32       39.30      9.39 o 
  -8   6   7       14.26       31.98     13.70 o 
  -7   6   7       10.78       16.77      8.44 o 
  -6   6   7        0.86        0.59      4.44 o 
  -5   6   7       57.04       76.18     16.13 o 
  -4   6   7       82.53       71.06     13.63 o 
  -3   6   7      445.56      455.45     56.27 o 
  -2   6   7       43.78       38.65     11.87 o 
  -1   6   7       71.25       78.96     21.31 o 
   0   6   7      309.95      293.14     21.76 o 
   1   6   7     1051.22     1064.96     43.62 o 
   2   6   7      363.26      410.69     31.60 o 
   3   6   7       10.41        2.99      5.00 o 
  -8   7   7        0.48       -6.81     19.63 o 
  -7   7   7       15.49       20.78     10.69 o 
  -6   7   7       21.35       24.17     12.92 o 
  -5   7   7        9.08       11.01     12.38 o 
  -4   7   7      250.69      248.59     42.29 o 
  -3   7   7        5.32       12.48      9.19 o 
  -2   7   7       30.92       23.65     10.40 o 
  -1   7   7     1177.05     1324.70    179.26 o 
   0   7   7       85.63       97.87     13.47 o 
   1   7   7       67.69       63.87     10.01 o 
   2   7   7       68.26       37.34     25.04 o 
  -7   8   7        0.15        3.11      7.80 o 
  -6   8   7       10.30        8.53      9.92 o 
  -5   8   7       33.39       60.94     25.61 o 
  -4   8   7       46.62       58.88     20.73 o 
  -3   8   7       60.80       74.69     19.04 o 
  -2   8   7       10.61       20.00     11.47 o 
  -1   8   7       46.20       30.59     17.43 o 
   0   8   7        7.36        6.43      7.50 o 
   1   8   7       17.94        3.28      5.71 o 
  -6   9   7        1.80       -3.87     10.10 o 
  -5   9   7       48.42       70.34     27.08 o 
  -4   9   7        2.38       10.38     15.13 o 
  -3   9   7       26.69       60.66     23.49 o 
  -2   9   7        1.29       -0.16      6.12 o 
  -1   9   7       27.99       11.38     11.50 o 
   1  -9   8        0.81        0.16      3.72 o 
   2  -9   8      401.28      421.54     31.57 o 
   3  -9   8        9.52       17.87      8.33 o 
   4  -9   8       53.32       57.36     11.67 o 
   5  -9   8       22.04       14.85     10.29 o 
  -1  -8   8       18.34       23.28      6.31 o 
   0  -8   8       96.59      105.88     15.61 o 
   1  -8   8        3.51        2.08      4.11 o 
   2  -8   8      196.38      234.17     18.01 o 
   3  -8   8        9.34       22.62      8.78 o 
   4  -8   8      250.40      218.06     16.38 o 
   5  -8   8       45.88       16.06     15.29 o 
   6  -8   8       34.02       20.24     12.44 o 
   7  -8   8       17.53       22.10     13.94 o 
  -2  -7   8       32.62       16.75     11.90 o 
  -1  -7   8        4.30        0.66      4.14 o 
   0  -7   8      136.41      149.96     19.00 o 
   1  -7   8       52.53       61.64      6.93 o 
   2  -7   8     1191.18     1303.55     46.66 o 
   3  -7   8      230.34      204.50     13.96 o 
   4  -7   8      360.18      347.26     24.85 o 
   5  -7   8      145.40      140.83     14.04 o 
   6  -7   8      382.15      334.25     14.42 o 
   7  -7   8        2.86        7.01      8.02 o 
  -3  -6   8      103.04       81.77     27.21 o 
  -2  -6   8        6.34        5.85      2.60 o 
  -1  -6   8      649.10      611.04     23.23 o 
   0  -6   8     1694.95     1651.48    100.14 o 
   1  -6   8       70.91       79.47      8.53 o 
   2  -6   8     1358.80     1365.72     38.55 o 
   3  -6   8        2.13       -3.07      3.31 o 
   4  -6   8     2777.37     2624.55     98.94 o 
   5  -6   8      217.97      230.61     13.50 o 
   6  -6   8       49.67       45.49      4.86 o 
   7  -6   8      169.55      175.46     21.74 o 
   8  -6   8        0.07       -0.04      5.45 o 
  -4  -5   8       26.21        8.17      8.54 o 
  -3  -5   8      385.43      403.15     12.10 o 
  -2  -5   8      310.62      329.60     14.56 o 
  -1  -5   8      726.41      718.54     18.55 o 
   0  -5   8      534.70      540.13     14.69 o 
   1  -5   8      591.39      545.03     15.48 o 
   2  -5   8     3185.83     3357.70    116.76 o 
   3  -5   8        0.11        8.26      5.79 o 
   4  -5   8     1147.68     1101.12     37.70 o 
   5  -5   8      543.56      524.71     13.32 o 
   6  -5   8      113.08       97.13     18.81 o 
   7  -5   8      447.72      422.42     40.40 o 
   8  -5   8        7.95        9.66     11.17 o 
  -5  -4   8      100.82      132.28     23.66 o 
  -4  -4   8        1.06        1.06      1.41 o 
  -3  -4   8     1208.30     1224.68     23.33 o 
  -2  -4   8      712.45      753.63     15.42 o 
  -1  -4   8      657.08      719.24     15.43 o 
   0  -4   8     5929.82     5371.38    129.21 o 
   1  -4   8     1200.21     1293.39     30.66 o 
   2  -4   8     7207.43     8525.12    328.72 o 
   3  -4   8      682.13      672.37     21.97 o 
   4  -4   8     2800.46     3057.23     92.61 o 
   5  -4   8     1235.45     1131.18     82.47 o 
   6  -4   8        5.94        8.87      6.96 o 
   7  -4   8      138.51      185.38     21.70 o 
   8  -4   8        1.47       -5.23      7.92 o 
  -6  -3   8        2.78       -0.04      5.58 o 
  -5  -3   8      453.84      459.15     17.34 o 
  -4  -3   8        1.90        2.53      1.25 o 
  -3  -3   8     1461.91     1469.80     58.31 o 
  -2  -3   8      661.94      476.35     14.19 o 
  -1  -3   8     3640.12     3232.47     78.02 o 
   0  -3   8     5350.63     5884.92    160.20 o 
   1  -3   8     1535.84     1709.41     42.73 o 
   2  -3   8    14606.71    17711.52    881.05 o 
   3  -3   8      764.38      839.83     29.24 o 
   4  -3   8     1922.99     1920.15    101.47 o 
   5  -3   8      465.64      477.43     41.73 o 
   6  -3   8      531.55      474.89     30.52 o 
   7  -3   8      172.26      193.77     25.11 o 
   8  -3   8        3.59        6.54      9.83 o 
  -6  -2   8       84.06       92.91      7.32 o 
  -5  -2   8      749.43      815.58     21.91 o 
  -4  -2   8      237.79      291.45      6.80 o 
  -3  -2   8     3248.94     3194.16    125.40 o 
  -2  -2   8      887.81     1196.67     40.50 o 
  -1  -2   8     4407.75     4800.77    143.75 o 
   0  -2   8    14469.93    14820.82    697.43 o 
   1  -2   8       46.37       38.79      3.08 o 
   2  -2   8     9263.36    12694.54    844.45 o 
   3  -2   8       62.65       52.25     10.43 o 
   4  -2   8     5016.80     5115.44    285.09 o 
   5  -2   8      244.51      229.14     26.64 o 
   6  -2   8       71.80       73.79     19.04 o 
   7  -2   8      254.46      270.71     40.70 o 
   8  -2   8        1.06        8.22      8.75 o 
  -7  -1   8      100.68      131.90     13.85 o 
  -6  -1   8        9.25       11.99      2.88 o 
  -5  -1   8     1112.11     1174.45     60.55 o 
  -4  -1   8       17.14       23.63      2.91 o 
  -3  -1   8     7398.26     8734.25    339.52 o 
  -2  -1   8     3242.58     2562.84    109.95 o 
  -1  -1   8    15311.30    15784.48    679.77 o 
   0  -1   8     7069.96     7211.35    582.76 o 
   1  -1   8     1118.29     1069.84     81.00 o 
   2  -1   8    12573.14    12190.11    506.70 o 
   3  -1   8       16.88       25.19      2.34 o 
   4  -1   8     2403.40     2408.24     96.25 o 
   5  -1   8     1148.29     1173.28     80.16 o 
   6  -1   8       48.25       50.49     17.28 o 
   7  -1   8      234.20      245.50     59.41 o 
  -7   0   8       27.98       29.45      7.00 o 
  -6   0   8       66.39       91.99      7.30 o 
  -5   0   8     1890.63     1978.70     53.95 o 
  -4   0   8      251.77      293.21      7.44 o 
  -3   0   8     5863.41     6160.61    206.91 o 
  -2   0   8     2476.00     2652.81     83.73 o 
  -1   0   8     2915.78     2309.65     73.39 o 
   0   0   8     7982.81     7033.83    236.90 o 
   1   0   8      911.95      963.77     28.73 o 
   2   0   8     9591.93    12003.58    544.31 o 
   3   0   8      502.84      568.19     16.71 o 
   4   0   8     2525.29     2743.55     87.04 o 
   5   0   8      718.94      777.94     24.95 o 
   6   0   8       28.92       17.48     21.78 o 
   7   0   8       23.24       43.29     21.90 o 
  -8   1   8       48.35       31.78     13.47 o 
  -7   1   8       52.23       60.23      7.13 o 
  -6   1   8       42.52       59.61      6.07 o 
  -5   1   8     1677.34     1727.54     60.32 o 
  -4   1   8      449.07      430.04     16.45 o 
  -3   1   8    13801.47    13599.94    554.29 o 
  -2   1   8    10411.78    10681.44    543.69 o 
  -1   1   8     7219.04     6102.12    262.69 o 
   0   1   8     9503.00     8844.96    326.07 o 
   1   1   8        4.40        8.30      3.98 o 
   2   1   8    14063.13    14538.19    679.71 o 
   3   1   8      545.72      594.37     19.02 o 
   4   1   8      974.73      987.46     46.21 o 
   5   1   8       70.28       70.71      9.90 o 
   6   1   8      117.61       94.83     35.04 o 
   7   1   8        1.61        1.35      9.76 o 
  -8   2   8       19.23       20.11      5.96 o 
  -7   2   8      176.02      183.34     12.27 o 
  -6   2   8      168.92      156.89     10.79 o 
  -5   2   8     2734.81     2691.35    136.79 o 
  -4   2   8     1919.51     1913.62     54.59 o 
  -3   2   8     7953.73     7570.53    268.53 o 
  -2   2   8      515.67      540.82     26.38 o 
  -1   2   8    11741.65    11403.82    451.71 o 
   0   2   8    13865.08    11619.20    471.67 o 
   1   2   8     2141.28     2063.35     67.31 o 
   2   2   8     6431.39     6866.81    266.46 o 
   3   2   8       84.14      104.05      8.07 o 
   4   2   8     1986.52     2100.99     72.58 o 
   5   2   8       21.12       55.93     22.30 o 
   6   2   8       10.31        8.11      5.31 o 
  -8   3   8       54.11       42.78      8.49 o 
  -7   3   8      112.25      135.89     14.84 o 
  -6   3   8        0.92        0.60      3.46 o 
  -5   3   8     1570.75     1325.96     48.83 o 
  -4   3   8        0.32        7.27      4.06 o 
  -3   3   8     8636.32     7989.55    300.65 o 
  -2   3   8     4309.34     3808.03    131.10 o 
  -1   3   8     4825.12     4701.61    279.35 o 
   0   3   8     6445.64     6246.37    287.36 o 
   1   3   8     1389.23     1222.96     42.33 o 
   2   3   8     2812.21     3087.17     95.44 o 
   3   3   8        4.05        0.98      4.05 o 
   4   3   8      345.36      376.59     29.31 o 
   5   3   8       19.71       23.87      9.24 o 
   6   3   8       20.22       19.01      7.19 o 
  -8   4   8       24.55       28.73      7.67 o 
  -7   4   8      233.42      211.14     19.47 o 
  -6   4   8       34.51       38.81      8.95 o 
  -5   4   8     1847.15     1756.83     62.30 o 
  -4   4   8       43.68       49.03      8.64 o 
  -3   4   8     5758.84     5701.72    209.21 o 
  -2   4   8      384.24      434.53     21.56 o 
  -1   4   8     4169.88     3992.45    305.38 o 
   0   4   8     3961.68     3953.16    347.13 o 
   1   4   8      426.61      413.29     21.35 o 
   2   4   8     1142.62     1200.41     40.15 o 
   3   4   8        1.04       17.18      5.80 o 
   4   4   8      217.92      202.02     17.06 o 
   5   4   8       51.88       62.57     11.89 o 
  -8   5   8       31.65       35.68     19.99 o 
  -7   5   8       96.97      110.83     16.73 o 
  -6   5   8        6.13        6.25      5.08 o 
  -5   5   8     2360.53     2242.10     84.10 o 
  -4   5   8        5.52       21.19      6.29 o 
  -3   5   8     1933.31     1940.76     70.44 o 
  -2   5   8     1959.45     1911.43     97.35 o 
  -1   5   8      820.41      794.39     73.11 o 
   0   5   8      408.93      367.51     35.82 o 
   1   5   8      258.61      237.06     16.38 o 
   2   5   8     1675.43     1644.60     53.98 o 
   3   5   8        0.46        2.26      4.53 o 
   4   5   8       26.70       28.37      8.76 o 
  -8   6   8        5.32       10.23     10.47 o 
  -7   6   8      266.67      287.41     27.96 o 
  -6   6   8       81.73       95.87     13.27 o 
  -5   6   8     1464.27     1587.11     76.32 o 
  -4   6   8       25.37       36.63      9.39 o 
  -3   6   8     1987.67     2056.26    229.26 o 
  -2   6   8      211.27      231.92     40.04 o 
  -1   6   8     1363.47     1408.73    143.30 o 
   0   6   8     2327.43     2592.87    196.02 o 
   1   6   8        0.21        4.94      4.87 o 
   2   6   8      105.64      146.38     14.90 o 
   3   6   8        6.72        4.76      5.70 o 
  -7   7   8      132.92      169.36     26.92 o 
  -6   7   8      229.62      272.40     43.63 o 
  -5   7   8      651.61      759.97    136.17 o 
  -4   7   8       97.31      120.13     17.56 o 
  -3   7   8      873.88     1117.21    330.88 o 
  -2   7   8      321.34      367.97    103.72 o 
  -1   7   8      224.10      250.13     38.77 o 
   0   7   8      509.87      561.41     28.04 o 
   1   7   8       16.12        9.79      5.99 o 
   2   7   8      176.81      246.52     22.83 o 
  -7   8   8       43.48       73.64     18.95 o 
  -6   8   8      146.88      211.38     52.01 o 
  -5   8   8      115.00      155.63     27.22 o 
  -4   8   8        1.68        3.11      7.77 o 
  -3   8   8      350.97      491.87    147.64 o 
  -2   8   8       91.23      143.56     27.76 o 
  -1   8   8        0.29        3.35      6.43 o 
   0   8   8      179.40      198.34     21.89 o 
   1   8   8        6.26        7.12      7.16 o 
  -6   9   8        1.32       -8.71     18.55 o 
  -5   9   8      141.76      208.07     64.19 o 
  -4   9   8       14.24        9.29     11.43 o 
  -3   9   8        3.01        3.65     10.26 o 
  -2   9   8       54.11       36.96     18.61 o 
  -1   9   8       16.96       11.01     10.77 o 
   1  -9   9        4.86        8.52      5.78 o 
   2  -9   9       11.94        7.16      6.14 o 
   3  -9   9       64.93       61.48     12.14 o 
   4  -9   9        0.78       -3.15      8.92 o 
   5  -9   9        4.74        0.76      5.60 o 
  -1  -8   9        1.31        6.00      4.12 o 
   0  -8   9        0.75       -4.62      3.84 o 
   1  -8   9       78.41       75.06     10.54 o 
   2  -8   9       17.36       25.71      6.19 o 
   3  -8   9       58.95       40.30     10.34 o 
   4  -8   9       35.88       18.20      7.84 o 
   5  -8   9      146.75      133.21     15.46 o 
   6  -8   9       11.62        9.71      4.50 o 
  -2  -7   9       18.09       16.87      8.52 o 
  -1  -7   9        8.87       10.95      4.11 o 
   0  -7   9        0.98        1.84      2.77 o 
   1  -7   9       30.34       19.88      4.77 o 
   2  -7   9      193.03      211.72     18.80 o 
   3  -7   9      224.92      308.53     20.14 o 
   4  -7   9      268.59      283.53     20.41 o 
   5  -7   9      165.67      137.57     16.09 o 
   6  -7   9       13.89       10.19      3.17 o 
   7  -7   9       16.11       11.19      9.25 o 
  -3  -6   9      141.35      128.58     12.13 o 
  -2  -6   9        1.65        3.24      2.40 o 
  -1  -6   9       51.49       51.86      6.60 o 
   0  -6   9      203.26      174.22     13.60 o 
   1  -6   9       67.10       87.88     10.89 o 
   2  -6   9      188.89      214.55     22.14 o 
   3  -6   9        0.49       13.91      4.68 o 
   4  -6   9        9.43       10.01      4.38 o 
   5  -6   9       64.59       80.18      8.55 o 
   6  -6   9        4.31       -4.11      6.79 o 
   7  -6   9        0.03       -0.81      7.41 o 
  -4  -5   9        8.65        3.27      7.27 o 
  -3  -5   9       16.64       24.32      3.12 o 
  -2  -5   9        0.65        2.69      1.66 o 
  -1  -5   9      184.78      198.25      7.60 o 
   0  -5   9       61.05       50.21      4.56 o 
   1  -5   9       11.26       10.88      3.31 o 
   2  -5   9      145.23      228.71     45.84 o 
   3  -5   9      136.00      214.44     13.36 o 
   4  -5   9       51.09       48.05      5.04 o 
   5  -5   9      233.75      249.17     25.49 o 
   6  -5   9       16.47        8.64      7.54 o 
   7  -5   9       34.07       23.57     16.79 o 
   8  -5   9        1.22        5.47     13.92 o 
  -5  -4   9       20.84        7.85      8.13 o 
  -4  -4   9        5.77        4.33     10.71 o 
  -3  -4   9      158.98      166.94     22.99 o 
  -2  -4   9      166.96      154.05      4.41 o 
  -1  -4   9        8.94      -15.36     12.11 o 
   0  -4   9      176.61      157.93      7.44 o 
   1  -4   9       15.98       21.46      7.50 o 
   2  -4   9        1.82      106.42     11.73 o 
   3  -4   9        0.23        7.94      3.28 o 
   4  -4   9        6.42      -11.65      7.77 o 
   5  -4   9      298.10      257.40     46.13 o 
   6  -4   9       19.16        3.65     11.11 o 
   7  -4   9        0.96        2.45      8.00 o 
   8  -4   9        0.06       -4.85     13.00 o 
  -6  -3   9        7.84        3.94      8.84 o 
  -5  -3   9      136.84      157.10     26.40 o 
  -4  -3   9       18.99       20.76      8.11 o 
  -3  -3   9       63.90       65.06     13.49 o 
  -2  -3   9       28.49        4.74      9.20 o 
  -1  -3   9       63.82       -7.41     13.94 o 
   0  -3   9      498.41      543.67     16.81 o 
   1  -3   9       68.66       66.45     13.29 o 
   2  -3   9     1368.51     1676.92     34.46 o 
   3  -3   9       62.86       93.06     12.19 o 
   4  -3   9       26.18       52.72     23.06 o 
   5  -3   9        7.62        6.29      9.08 o 
   6  -3   9       12.56       15.81      8.67 o 
   7  -3   9       28.29       40.36     12.74 o 
   8  -3   9        2.54        6.41     10.40 o 
  -6  -2   9        0.98        3.00      1.54 o 
  -5  -2   9        0.28        1.50      1.66 o 
  -4  -2   9      104.68      123.97     18.56 o 
  -3  -2   9      575.06      479.58     36.20 o 
  -2  -2   9      183.43      211.79     16.04 o 
  -1  -2   9      971.47      669.50     16.08 o 
   0  -2   9     1007.81      970.79     24.50 o 
   1  -2   9      447.30      397.04     16.69 o 
   2  -2   9        8.56        3.63      3.90 o 
   3  -2   9      318.83      386.91     36.76 o 
   4  -2   9        6.04        6.61      9.04 o 
   5  -2   9       49.27       66.26     16.80 o 
   6  -2   9       27.77       25.65     23.61 o 
   7  -2   9        0.12       -4.78     11.95 o 
   8  -2   9        7.24       10.35      9.40 o 
  -7  -1   9        1.40       -0.16      6.01 o 
  -6  -1   9      198.60      206.50     11.00 o 
  -5  -1   9      271.11      315.73     13.10 o 
  -4  -1   9        1.97        2.17      1.19 o 
  -3  -1   9       58.95       74.62      2.75 o 
  -2  -1   9       70.61       67.78      9.76 o 
  -1  -1   9        3.98       21.06      4.46 o 
   0  -1   9      474.00      406.43     23.12 o 
   1  -1   9     1571.66     1451.04     44.60 o 
   2  -1   9      102.63      158.98     11.12 o 
   3  -1   9      215.46      326.36      8.35 o 
   4  -1   9      366.46      346.00     11.71 o 
   5  -1   9       81.56      113.02     35.32 o 
   6  -1   9      101.64       94.42     22.46 o 
   7  -1   9       39.27       41.14     21.07 o 
  -7   0   9       22.11       17.36      6.56 o 
  -6   0   9       55.22       56.04      5.92 o 
  -5   0   9       15.16        3.36      2.54 o 
  -4   0   9      102.16      131.24      6.47 o 
  -3   0   9       65.33       39.87      5.12 o 
  -2   0   9      235.08      237.29     20.29 o 
  -1   0   9      988.49      801.50     19.24 o 
   0   0   9       13.16        7.89      3.17 o 
   1   0   9     1000.97      896.42     28.87 o 
   2   0   9        2.56        1.36      3.39 o 
   3   0   9      361.59      335.88     12.13 o 
   4   0   9       21.09       21.92      3.76 o 
   5   0   9      100.73      111.22      7.60 o 
   6   0   9       11.49       11.06      4.29 o 
   7   0   9       20.37       35.44     21.46 o 
  -8   1   9       16.42       11.55      4.88 o 
  -7   1   9       15.40       19.72      4.39 o 
  -6   1   9       59.24       46.27      5.08 o 
  -5   1   9      733.87      848.78     46.93 o 
  -4   1   9      157.91      152.84      8.88 o 
  -3   1   9       29.75       16.57      3.62 o 
  -2   1   9       28.52       28.67      3.32 o 
  -1   1   9     1183.21      915.07     23.43 o 
   0   1   9      871.92      783.14     24.90 o 
   1   1   9     1149.87      833.80     39.64 o 
   2   1   9     1984.64     2055.55     72.57 o 
   3   1   9      108.39       87.08      8.81 o 
   4   1   9      328.22      317.72     18.27 o 
   5   1   9       16.48       10.89      4.32 o 
   6   1   9        1.72       -1.54      4.44 o 
   7   1   9       36.06       30.78     20.07 o 
  -8   2   9       21.15       20.00      7.38 o 
  -7   2   9       61.23       53.16     11.17 o 
  -6   2   9        8.19       10.88      4.20 o 
  -5   2   9        0.98        0.56      5.38 o 
  -4   2   9       56.45       59.91      5.36 o 
  -3   2   9      621.95      526.98     17.82 o 
  -2   2   9        9.53       12.96      3.53 o 
  -1   2   9       37.57       69.39      6.60 o 
   0   2   9     1099.19     1097.80     43.33 o 
   1   2   9      103.05      137.44     11.27 o 
   2   2   9       52.36       52.54     11.25 o 
   3   2   9      481.83      488.87     18.23 o 
   4   2   9      182.79      177.76     13.03 o 
   5   2   9       29.67       35.78      8.87 o 
   6   2   9       16.77       17.09      8.06 o 
  -8   3   9       10.43       13.22      5.17 o 
  -7   3   9        1.53       -0.14      3.47 o 
  -6   3   9       18.57       25.37     11.67 o 
  -5   3   9        6.62       11.87      4.59 o 
  -4   3   9       28.55       35.26      6.43 o 
  -3   3   9        6.81       63.64     24.15 o 
  -2   3   9      327.37      343.34     15.65 o 
  -1   3   9      640.24      533.06     41.22 o 
   0   3   9      791.26      701.07     26.97 o 
   1   3   9      332.48      272.22     19.99 o 
   2   3   9      643.27      595.95     28.09 o 
   3   3   9       41.45       44.90      7.90 o 
   4   3   9       33.10       32.19      8.02 o 
   5   3   9      119.11      108.94     12.98 o 
   6   3   9       12.47       19.18     10.20 o 
  -8   4   9        0.59       -0.48      4.54 o 
  -7   4   9        3.71        5.65      6.25 o 
  -6   4   9      149.03      122.59     10.84 o 
  -5   4   9       52.35       46.46      9.59 o 
  -4   4   9       18.80       16.63      5.21 o 
  -3   4   9        2.41       -8.30      5.53 o 
  -2   4   9       98.45      144.25     18.74 o 
  -1   4   9      633.27      493.03     23.94 o 
   0   4   9       72.42       85.94     12.29 o 
   1   4   9       94.94       83.19     10.25 o 
   2   4   9      271.23      302.71     17.48 o 
   3   4   9      960.19      873.60     40.21 o 
   4   4   9       48.53       52.08     10.32 o 
   5   4   9        4.09        7.47      5.69 o 
  -8   5   9        2.23       10.67      8.92 o 
  -7   5   9        6.51       14.65      8.80 o 
  -6   5   9       35.13       27.51      7.49 o 
  -5   5   9        9.09       24.58      7.82 o 
  -4   5   9        1.22        1.59      3.90 o 
  -3   5   9       34.46       38.62      8.76 o 
  -2   5   9       40.13       45.95     10.13 o 
  -1   5   9        4.37        2.85      4.83 o 
   0   5   9       73.17       88.64     11.83 o 
   1   5   9      284.16      300.23     18.70 o 
   2   5   9       91.68      117.28     11.80 o 
   3   5   9        6.44       11.96      5.55 o 
   4   5   9        5.57       -1.87      5.85 o 
  -8   6   9        0.35       -5.61      9.56 o 
  -7   6   9       80.37      116.62     15.73 o 
  -6   6   9       24.88       25.72     10.53 o 
  -5   6   9        0.93       -5.99      8.38 o 
  -4   6   9        8.60        7.20     10.41 o 
  -3   6   9       20.78       22.32      9.66 o 
  -2   6   9       42.83       52.67     14.29 o 
  -1   6   9      451.12      481.24     32.85 o 
   0   6   9      242.83      217.93     20.48 o 
   1   6   9      210.12      206.14     16.49 o 
   2   6   9       83.29       75.07     10.20 o 
   3   6   9       41.38       11.94     11.21 o 
  -7   7   9       17.52       12.98      9.57 o 
  -6   7   9        7.37        9.04     11.02 o 
  -5   7   9       17.16       35.74     12.95 o 
  -4   7   9        1.70       -1.90     11.23 o 
  -3   7   9      112.30      144.18     54.14 o 
  -2   7   9      111.60      124.73     30.21 o 
  -1   7   9       38.43       57.82     22.83 o 
   0   7   9        4.01       -1.93      4.76 o 
   1   7   9      175.93      159.16     14.50 o 
   2   7   9       10.17        0.24      4.06 o 
  -7   8   9        0.03        3.01     13.92 o 
  -6   8   9        0.44       -1.00      9.88 o 
  -5   8   9       24.38       22.32     12.70 o 
  -4   8   9       20.68       29.95     14.16 o 
  -3   8   9        7.65       24.02     17.68 o 
  -2   8   9        2.79       -4.47      9.34 o 
  -1   8   9       23.08       24.08     11.44 o 
   0   8   9        1.57        1.17      6.11 o 
   1   8   9        0.69       -1.12      5.10 o 
  -5   9   9        9.54        2.96      8.70 o 
  -4   9   9        2.93        8.30     11.09 o 
  -3   9   9       50.96       82.87     20.65 o 
  -2   9   9        0.73        7.29      7.99 o 
   2  -9  10       63.24       36.59     39.76 o 
   3  -9  10        7.51        9.61     11.39 o 
   4  -9  10      180.41      197.43     40.46 o 
   5  -9  10        6.61        6.30      6.23 o 
  -1  -8  10       29.61       43.84      9.26 o 
   0  -8  10        1.11        6.92      4.37 o 
   1  -8  10       98.49       76.62     11.43 o 
   2  -8  10      302.71      373.67     25.65 o 
   3  -8  10       10.16       11.81      5.94 o 
   4  -8  10       29.13       26.02      6.88 o 
   5  -8  10       43.35       16.99     18.74 o 
   6  -8  10       79.58       62.60     16.80 o 
  -2  -7  10        8.72        6.61     13.10 o 
  -1  -7  10       72.98       69.55      6.94 o 
   0  -7  10      118.43      108.55      9.58 o 
   1  -7  10       16.32       12.82      6.93 o 
   2  -7  10      158.47      178.04     14.74 o 
   3  -7  10      207.07      233.35     15.11 o 
   4  -7  10      627.18      593.52     39.11 o 
   5  -7  10      110.70      126.85      9.59 o 
   6  -7  10      160.49      151.42     10.54 o 
   7  -7  10      104.35       55.17     54.10 o 
  -3  -6  10       66.91       60.77     53.00 o 
  -2  -6  10       24.68       26.80      3.06 o 
  -1  -6  10      547.39      539.10     16.14 o 
   0  -6  10      416.93      366.04     19.90 o 
   1  -6  10      232.13      225.25     16.78 o 
   2  -6  10     1825.79     2001.47     69.36 o 
   3  -6  10      136.15      132.33     15.44 o 
   4  -6  10      911.00      812.68     46.41 o 
   5  -6  10      160.55      190.73     11.68 o 
   6  -6  10      427.87      441.10     32.24 o 
   7  -6  10      110.90       90.02     64.85 o 
  -4  -5  10       20.36       17.78     13.84 o 
  -3  -5  10      161.26      187.52     25.67 o 
  -2  -5  10       24.45       25.14      2.56 o 
  -1  -5  10      688.49      642.31     25.58 o 
   0  -5  10     1111.06     1171.37     31.85 o 
   1  -5  10      773.17      800.09     26.92 o 
   2  -5  10     1411.38     1410.80     49.09 o 
   3  -5  10      184.93      184.53     14.74 o 
   4  -5  10     1648.56     1843.02     62.48 o 
   5  -5  10      195.20      209.74     19.10 o 
   6  -5  10      107.04      112.84     16.37 o 
   7  -5  10      156.28      157.03     21.90 o 
   8  -5  10        9.94        8.34      9.50 o 
  -5  -4  10       29.29       34.29     15.85 o 
  -4  -4  10      144.45      179.47     24.06 o 
  -3  -4  10      862.65      941.01     46.87 o 
  -2  -4  10     1401.76     1377.18     63.00 o 
  -1  -4  10     1769.49     1647.35     39.07 o 
   0  -4  10     1742.63     1642.58     40.37 o 
   1  -4  10      549.00      583.15     19.51 o 
   2  -4  10     4850.10     5194.64    141.95 o 
   3  -4  10       44.00       52.87      3.86 o 
   4  -4  10     1514.20     1706.78     73.80 o 
   5  -4  10      347.17      339.83     31.90 o 
   6  -4  10      514.41      591.44     38.16 o 
   7  -4  10      132.77      168.94     22.16 o 
   8  -4  10        1.46       -2.03      7.05 o 
  -6  -3  10       19.70       16.73     20.91 o 
  -5  -3  10      258.31      289.47     34.57 o 
  -4  -3  10       77.33      119.59     20.91 o 
  -3  -3  10     1213.71     1120.57     55.11 o 
  -2  -3  10       51.92       90.85     12.33 o 
  -1  -3  10     3754.75     4011.53     83.95 o 
   0  -3  10     2077.57     1780.04     62.89 o 
   1  -3  10     1668.39     1664.34     33.89 o 
   2  -3  10     4259.00     4466.26    144.68 o 
   3  -3  10      477.86      372.22     25.09 o 
   4  -3  10     4117.38     4667.68    268.52 o 
   5  -3  10      475.87      431.63     39.90 o 
   6  -3  10      542.29      555.24     52.05 o 
   7  -3  10      121.86      160.25     21.41 o 
   8  -3  10       15.09        8.05     11.42 o 
  -6  -2  10        1.96       13.86     11.35 o 
  -5  -2  10      217.24      238.42     29.31 o 
  -4  -2  10       19.33       10.83     14.14 o 
  -3  -2  10     2818.31     2976.15    153.67 o 
  -2  -2  10     1789.44     1509.74     71.08 o 
  -1  -2  10     3563.91     3203.68     65.47 o 
   0  -2  10     5514.86     5640.56    179.48 o 
   1  -2  10     1310.70     1299.64     81.64 o 
   2  -2  10    10417.25    10541.11    405.88 o 
   3  -2  10      213.18      245.94     19.63 o 
   4  -2  10     3729.27     4138.01    269.68 o 
   5  -2  10      420.85      468.39     41.30 o 
   6  -2  10      812.55      842.36     72.20 o 
   7  -2  10      120.54      158.13     55.15 o 
  -7  -1  10       58.15        0.64      7.05 o 
  -6  -1  10       60.14       67.55      3.69 o 
  -5  -1  10      310.00      307.29      7.14 o 
  -4  -1  10       89.60      131.21      6.05 o 
  -3  -1  10     5180.81     5388.63    286.20 o 
  -2  -1  10      361.34      583.12     30.78 o 
  -1  -1  10    19470.22    20854.67    802.46 o 
   0  -1  10    21919.42    25172.74   1291.04 o 
   1  -1  10     4373.57     4609.40    256.87 o 
   2  -1  10     8182.33     9838.36    398.37 o 
   3  -1  10       78.79       87.87      2.88 o 
   4  -1  10     5080.71     5711.31    163.59 o 
   5  -1  10      244.20      239.53     30.86 o 
   6  -1  10      116.80      128.51     26.60 o 
   7  -1  10      105.45        1.19     10.43 o 
  -7   0  10       21.76       19.39      7.64 o 
  -6   0  10      115.96      109.69      5.91 o 
  -5   0  10      843.22      869.73     26.46 o 
  -4   0  10       45.11       66.24      5.70 o 
  -3   0  10     5749.39     5401.68    139.56 o 
  -2   0  10     8460.92     8482.81    636.32 o 
  -1   0  10     9926.39     9378.52    331.02 o 
   0   0  10     3441.59     3157.52     91.20 o 
   1   0  10     3805.89     4153.04    146.14 o 
   2   0  10     9151.81     9026.63    391.27 o 
   3   0  10      258.80      323.97     12.49 o 
   4   0  10     1583.33     1617.65     44.82 o 
   5   0  10      307.12      321.70     18.26 o 
   6   0  10      254.50      251.97     24.57 o 
   7   0  10       22.89       36.96     21.78 o 
  -8   1  10       95.11       99.92     13.12 o 
  -7   1  10       11.34        7.40      3.17 o 
  -6   1  10      177.67      190.06     11.13 o 
  -5   1  10     1048.88     1054.15     34.31 o 
  -4   1  10      533.67      613.70     22.88 o 
  -3   1  10     7917.94     8045.34    279.30 o 
  -2   1  10     8924.90     9630.68    351.24 o 
  -1   1  10    18315.55    16027.55    693.68 o 
   0   1  10    21156.13    20622.49   1014.36 o 
   1   1  10      759.18      845.68     30.55 o 
   2   1  10     4476.45     4855.05    180.73 o 
   3   1  10       40.73       47.55      5.34 o 
   4   1  10     1335.16     1660.41     51.74 o 
   5   1  10      121.45      143.17     15.81 o 
   6   1  10      166.49      177.83     13.80 o 
  -8   2  10      156.61      145.10     40.90 o 
  -7   2  10      117.20      130.62      9.72 o 
  -6   2  10       38.66       27.14      8.95 o 
  -5   2  10     1590.53     1502.99     51.03 o 
  -4   2  10       88.72      107.92      6.64 o 
  -3   2  10     7668.38     7216.79    263.36 o 
  -2   2  10     2609.07     2313.99     66.98 o 
  -1   2  10    13880.70    12654.81    527.30 o 
   0   2  10     2534.38     2237.59    249.49 o 
   1   2  10     1730.94     1702.48     67.58 o 
   2   2  10     4776.11     4991.48    203.34 o 
   3   2  10       76.23      103.23      8.58 o 
   4   2  10      662.86      732.19     28.83 o 
   5   2  10       24.14       27.18      6.75 o 
   6   2  10      134.33      128.92     14.19 o 
  -8   3  10       14.55       19.21      6.76 o 
  -7   3  10      233.57      248.48     43.57 o 
  -6   3  10      274.37      290.86     19.91 o 
  -5   3  10     1294.91     1179.35     43.91 o 
  -4   3  10      126.11      124.77      8.71 o 
  -3   3  10     6568.53     6655.89    244.67 o 
  -2   3  10      918.90     1003.25     33.28 o 
  -1   3  10     2655.56     2311.71    102.86 o 
   0   3  10     3087.38     2438.80     94.70 o 
   1   3  10      983.88      912.73     44.60 o 
   2   3  10      863.08      951.05     47.26 o 
   3   3  10      121.76      128.57     11.87 o 
   4   3  10      995.79     1059.17     40.80 o 
   5   3  10       24.24       29.60      8.46 o 
  -8   4  10       83.77       98.28     13.87 o 
  -7   4  10      174.44      165.42     18.00 o 
  -6   4  10       18.91       13.30      6.05 o 
  -5   4  10     1553.16     1402.78     56.81 o 
  -4   4  10      163.68      172.11     12.20 o 
  -3   4  10     5525.73     5341.09    224.76 o 
  -2   4  10      200.99      137.64     11.72 o 
  -1   4  10     3680.78     3348.74    225.79 o 
   0   4  10     1248.81     1048.09     42.17 o 
   1   4  10      905.34      766.03     54.89 o 
   2   4  10     1703.88     1821.83     59.73 o 
   3   4  10      122.57      142.05     13.46 o 
   4   4  10       46.00       62.34      9.90 o 
   5   4  10       10.84       25.99      8.12 o 
  -8   5  10       87.50      106.25     29.07 o 
  -7   5  10       13.02       14.48      6.74 o 
  -6   5  10      236.12      259.58     28.13 o 
  -5   5  10      926.93      971.01     66.50 o 
  -4   5  10      104.59      133.33     12.92 o 
  -3   5  10     2504.16     2626.14    279.67 o 
  -2   5  10      197.89      194.04     37.45 o 
  -1   5  10     1067.13     1058.37     63.60 o 
   0   5  10      792.62      786.65     43.30 o 
   1   5  10       66.58       66.96     11.05 o 
   2   5  10      326.66      340.71     21.46 o 
   3   5  10       11.83       11.77      5.71 o 
   4   5  10       94.68       74.65     29.89 o 
  -8   6  10      136.87      163.23     27.76 o 
  -7   6  10       39.44       44.92     18.39 o 
  -6   6  10        5.86       -2.22      5.28 o 
  -5   6  10      791.14      824.23     84.72 o 
  -4   6  10        4.52       19.15      8.19 o 
  -3   6  10     2100.76     2423.26    335.78 o 
  -2   6  10      593.92      661.86    101.21 o 
  -1   6  10     1377.59     1389.68    119.90 o 
   0   6  10      363.60      323.46     39.60 o 
   1   6  10        1.59       -6.13      5.75 o 
   2   6  10      320.18      338.13     20.00 o 
   3   6  10        4.15        0.91      5.14 o 
  -7   7  10       63.69       69.87     16.30 o 
  -6   7  10      220.59      315.86     75.42 o 
  -5   7  10      466.19      569.93     88.54 o 
  -4   7  10       59.98       55.97     14.14 o 
  -3   7  10      548.47      663.35    171.69 o 
  -2   7  10      163.84      225.89     58.56 o 
  -1   7  10      231.69      268.47     45.22 o 
   0   7  10      223.09      244.49     24.27 o 
   1   7  10       68.80       52.93     19.47 o 
   2   7  10       70.90       -0.36      5.84 o 
  -6   8  10       17.97       43.11     17.44 o 
  -5   8  10      109.22      193.30     56.77 o 
  -4   8  10      158.02      258.28     41.27 o 
  -3   8  10      143.06      220.10     89.90 o 
  -2   8  10       58.61       77.21     18.58 o 
  -1   8  10        7.49       13.69      7.84 o 
   0   8  10       20.93       16.20      8.81 o 
  -5   9  10       80.13      147.84     29.00 o 
  -4   9  10        6.26       12.23     12.32 o 
  -3   9  10       78.49      124.90     28.45 o 
  -2   9  10        2.42        1.51      6.62 o 
   2  -9  11        2.93        3.33      6.05 o 
   3  -9  11        2.39        2.89      6.15 o 
   4  -9  11        7.95        1.73      4.92 o 
   0  -8  11        2.23        4.78      5.81 o 
   1  -8  11        1.43       -2.82      7.55 o 
   2  -8  11        6.52       12.55      8.05 o 
   3  -8  11        0.15        2.45      4.13 o 
   4  -8  11        0.57        0.30      3.40 o 
   5  -8  11        2.27        4.69      6.85 o 
   6  -8  11       12.45        7.81      9.40 o 
  -2  -7  11        1.94        3.36     12.25 o 
  -1  -7  11        9.31        3.95      6.33 o 
   0  -7  11        5.01       10.40      7.05 o 
   1  -7  11        0.19       -6.16      4.54 o 
   2  -7  11       72.66       64.69      8.66 o 
   3  -7  11       38.72       48.10      7.69 o 
   4  -7  11      113.37      129.87     11.29 o 
   5  -7  11       12.92        2.44      3.01 o 
   6  -7  11       16.97        1.90      7.64 o 
   7  -7  11        9.69        3.54      7.65 o 
  -3  -6  11       25.81       23.83     15.14 o 
  -2  -6  11        0.20       -1.09      2.35 o 
  -1  -6  11      261.30      276.44     18.21 o 
   0  -6  11       29.84       15.25      5.34 o 
   1  -6  11       11.53        8.20      3.59 o 
   2  -6  11      174.27      204.82     16.35 o 
   3  -6  11        6.64       22.10      6.53 o 
   4  -6  11       23.00       20.12      4.93 o 
   5  -6  11        2.12        2.11      3.63 o 
   6  -6  11        8.15       -0.20      6.77 o 
   7  -6  11       23.70       13.66     12.17 o 
  -4  -5  11       77.50       44.96     50.02 o 
  -3  -5  11      104.05      124.91     18.12 o 
  -2  -5  11       74.29       61.21      3.88 o 
  -1  -5  11        0.15       -1.62      3.38 o 
   0  -5  11       40.94       50.00     11.81 o 
   1  -5  11      372.20      472.13     19.75 o 
   2  -5  11      178.85      202.92     28.43 o 
   3  -5  11      144.66      153.87      8.94 o 
   4  -5  11      103.58      130.05      9.10 o 
   5  -5  11       25.48       22.35      9.84 o 
   6  -5  11        2.16        0.44      6.83 o 
   7  -5  11        1.57       -5.08      8.20 o 
  -5  -4  11       47.76       45.60     18.08 o 
  -4  -4  11        1.63       -1.78      5.68 o 
  -3  -4  11       14.09       -0.34      6.89 o 
  -2  -4  11       32.25       46.87     10.21 o 
  -1  -4  11      334.92      267.25     15.31 o 
   0  -4  11      485.08      478.81     16.88 o 
   1  -4  11      370.12      385.98     13.24 o 
   2  -4  11      116.05      168.89     13.37 o 
   3  -4  11      160.73      221.41     14.28 o 
   4  -4  11       44.37       39.74     11.56 o 
   5  -4  11        0.79        8.17      6.59 o 
   6  -4  11        8.64       20.22     16.44 o 
   7  -4  11        0.14       -0.58      5.98 o 
   8  -4  11        3.49        7.70      9.63 o 
  -6  -3  11       11.63       11.35     11.87 o 
  -5  -3  11       28.96       11.23     18.52 o 
  -4  -3  11      121.53      111.14     20.71 o 
  -3  -3  11      528.05      545.23     31.92 o 
  -2  -3  11       22.56       13.38      5.97 o 
  -1  -3  11        4.78      -10.59      8.80 o 
   0  -3  11       51.29       51.77      6.22 o 
   1  -3  11       26.78       64.45      8.11 o 
   2  -3  11     1120.47     1403.29     59.79 o 
   3  -3  11      122.51       97.92     14.22 o 
   4  -3  11      186.80      273.54     47.83 o 
   5  -3  11      115.22      116.40     22.26 o 
   6  -3  11        7.11        2.67      9.68 o 
   7  -3  11        9.09        9.77     11.26 o 
  -6  -2  11        0.44       -0.64      6.89 o 
  -5  -2  11      207.56      259.84     31.26 o 
  -4  -2  11      248.00      287.80     28.87 o 
  -3  -2  11       18.91      -14.30     15.69 o 
  -2  -2  11       72.57       63.87     11.87 o 
  -1  -2  11      780.12      504.23     10.65 o 
   0  -2  11      106.69      114.46      6.15 o 
   1  -2  11      102.81      110.45     19.55 o 
   2  -2  11      430.37      494.52     17.94 o 
   3  -2  11      573.64      408.10     27.24 o 
   4  -2  11       16.20        9.56     10.67 o 
   5  -2  11       25.02       43.05     25.57 o 
   6  -2  11      115.88       98.24     26.76 o 
   7  -2  11       63.19       -0.68      9.44 o 
  -7  -1  11       31.14       -0.08     10.11 o 
  -6  -1  11      133.88      132.98     14.47 o 
  -5  -1  11      172.97      138.25     11.24 o 
  -4  -1  11      288.78      271.07     40.02 o 
  -3  -1  11     1538.74     1670.34    114.49 o 
  -2  -1  11        4.83        4.79      1.27 o 
  -1  -1  11       19.55       39.48      3.31 o 
   0  -1  11      491.68      561.51     16.89 o 
   1  -1  11      281.19      157.27     32.71 o 
   2  -1  11      110.09      105.53     10.35 o 
   3  -1  11      524.08      514.01     33.93 o 
   4  -1  11      975.64     1043.32     36.14 o 
   5  -1  11        0.10        0.88      6.69 o 
   6  -1  11       99.91       95.81     42.41 o 
   7  -1  11        3.44       -1.55     10.71 o 
  -7   0  11        7.57        5.39      2.75 o 
  -6   0  11      155.64      168.74      8.70 o 
  -5   0  11       84.33      102.22      8.04 o 
  -4   0  11        0.10        5.67      5.36 o 
  -3   0  11       32.98       67.90      4.24 o 
  -2   0  11       59.22       64.02      4.68 o 
  -1   0  11      324.89      217.23      7.70 o 
   0   0  11       81.13      109.72      8.74 o 
   1   0  11      327.92      191.09     14.32 o 
   2   0  11     1011.85     1181.68     49.72 o 
   3   0  11       45.75       70.12      4.97 o 
   4   0  11      183.23      171.62     11.96 o 
   5   0  11       44.84       60.16      5.58 o 
   6   0  11       50.51       44.91      9.22 o 
   7   0  11        0.02       12.70     27.48 o 
  -7   1  11      104.45      101.68      7.81 o 
  -6   1  11        0.43        0.31      3.74 o 
  -5   1  11       14.07        8.23      3.36 o 
  -4   1  11      188.24      244.16      8.42 o 
  -3   1  11      428.73      448.17     76.08 o 
  -2   1  11       80.88       65.28     22.64 o 
  -1   1  11      217.13      173.09     16.71 o 
   0   1  11      886.10      829.36     29.88 o 
   1   1  11        3.28       24.46      5.97 o 
   2   1  11     2639.38     2773.25    102.11 o 
   3   1  11      215.73      259.44     11.99 o 
   4   1  11      271.41      295.57     18.49 o 
   5   1  11       27.25       37.99      8.12 o 
   6   1  11       13.25       13.94      5.37 o 
  -8   2  11        1.53        3.48      3.93 o 
  -7   2  11        0.09        2.02      2.86 o 
  -6   2  11        5.57        8.31      5.61 o 
  -5   2  11      161.93      174.77     20.39 o 
  -4   2  11      137.15      183.65     10.41 o 
  -3   2  11       10.97       -1.94      8.84 o 
  -2   2  11        9.75        9.30      3.38 o 
  -1   2  11       86.26      109.14      8.57 o 
   0   2  11      342.00      330.19     15.38 o 
   1   2  11       20.04        7.88      5.11 o 
   2   2  11      338.00      361.65     22.38 o 
   3   2  11        6.19       36.73      6.20 o 
   4   2  11      190.74      185.87     16.34 o 
   5   2  11      224.58      230.37     19.07 o 
   6   2  11       24.72       19.52      7.47 o 
  -8   3  11        6.35        4.64      4.10 o 
  -7   3  11       34.20       41.35     10.28 o 
  -6   3  11       11.89       12.94      5.93 o 
  -5   3  11       34.37       41.10      6.54 o 
  -4   3  11        8.22        8.55      3.72 o 
  -3   3  11      322.59      408.55     40.76 o 
  -2   3  11       35.29       60.64      8.85 o 
  -1   3  11      115.21       80.60      8.22 o 
   0   3  11      426.53      430.43     31.20 o 
   1   3  11       83.94       95.35     14.40 o 
   2   3  11      290.15      301.10     24.55 o 
   3   3  11      101.62      114.15     15.06 o 
   4   3  11      223.91      241.45     20.08 o 
   5   3  11       40.98       43.51     11.94 o 
  -8   4  11        0.01       -2.98      6.15 o 
  -7   4  11        5.82        5.34      5.97 o 
  -6   4  11       17.37       17.81      7.48 o 
  -5   4  11      137.75      151.14     12.84 o 
  -4   4  11      134.16      117.21     17.17 o 
  -3   4  11      405.97      393.68     27.42 o 
  -2   4  11        5.91        7.33      4.88 o 
  -1   4  11        1.05        3.18      5.36 o 
   0   4  11      260.95      217.89     25.96 o 
   1   4  11      929.05      871.69     44.70 o 
   2   4  11      266.89      278.75     17.46 o 
   3   4  11       70.18       74.37     10.39 o 
   4   4  11       59.18       54.05      9.63 o 
   5   4  11        9.84       20.73      9.14 o 
  -8   5  11        1.64       -1.95      6.77 o 
  -7   5  11       19.63       34.96     11.18 o 
  -6   5  11      311.74      307.41     20.44 o 
  -5   5  11       87.71       74.39     10.91 o 
  -4   5  11      171.04      186.85     19.51 o 
  -3   5  11       84.12      110.78     18.42 o 
  -2   5  11       14.99       13.67      6.94 o 
  -1   5  11      431.71      482.46     48.70 o 
   0   5  11       73.80       91.97     14.83 o 
   1   5  11       18.65       21.67      7.76 o 
   2   5  11      127.77      149.49     14.90 o 
   3   5  11       27.82       21.13      7.49 o 
   4   5  11        1.41       -1.20      5.12 o 
  -8   6  11        1.96       -3.70     15.53 o 
  -7   6  11        1.61       -4.99      6.57 o 
  -6   6  11      175.16      183.45     30.32 o 
  -5   6  11       80.50      123.64     16.55 o 
  -4   6  11      151.49      144.96     19.67 o 
  -3   6  11      109.14      126.97     25.57 o 
  -2   6  11        0.09       -1.62      5.68 o 
  -1   6  11      108.69      114.35     16.04 o 
   0   6  11      135.89      146.41     20.08 o 
   1   6  11       44.19       51.08      9.04 o 
   2   6  11       36.29       36.84      9.09 o 
   3   6  11        0.04        0.44      3.60 o 
  -7   7  11        1.64       -2.96     11.11 o 
  -6   7  11        0.80        2.36      6.77 o 
  -5   7  11      106.40      146.35     33.45 o 
  -4   7  11        1.40        6.62      8.27 o 
  -3   7  11        2.93        5.64     11.10 o 
  -2   7  11       68.95      117.41     38.83 o 
  -1   7  11       88.79       91.00     15.98 o 
   0   7  11        0.73       -0.41      3.46 o 
   1   7  11        1.75        5.08      7.39 o 
   2   7  11       13.44        0.42      3.92 o 
  -6   8  11       14.77       29.12     14.49 o 
  -5   8  11        0.16       16.71     18.64 o 
  -4   8  11      104.98      185.25     54.70 o 
  -3   8  11      180.31      216.69     40.82 o 
  -2   8  11        6.38       -2.58      7.08 o 
  -1   8  11        6.16        5.54      9.06 o 
   0   8  11        3.47       -3.23      7.08 o 
  -5   9  11        1.73       -2.79      8.94 o 
  -4   9  11       73.94      124.51     49.14 o 
  -3   9  11        0.17        4.13     16.22 o 
  -2   9  11        1.63       10.24     14.23 o 
   2  -9  12       65.40       71.04     49.54 o 
   3  -9  12        4.76        7.48      7.41 o 
   4  -9  12       72.58       76.25     15.63 o 
   0  -8  12       75.30       81.42     13.02 o 
   1  -8  12       80.53       71.97     10.83 o 
   2  -8  12      111.07      115.74     14.18 o 
   3  -8  12        0.63        0.82      5.98 o 
   4  -8  12      134.72      150.50     15.92 o 
   5  -8  12        1.57        9.19      4.89 o 
   6  -8  12        3.30        2.72      6.52 o 
  -2  -7  12       50.17       56.49     20.41 o 
  -1  -7  12       82.60      109.13      9.10 o 
   0  -7  12        3.27        7.97      5.48 o 
   1  -7  12       51.75       40.84      6.62 o 
   2  -7  12      640.89      625.20     31.77 o 
   3  -7  12        0.00        6.33      4.46 o 
   4  -7  12      109.09      117.37     11.83 o 
   5  -7  12      100.09       94.61     25.88 o 
   6  -7  12      117.08       48.88     37.81 o 
   7  -7  12      169.24      189.89     34.47 o 
  -3  -6  12       67.02       82.11     18.42 o 
  -2  -6  12        5.85        5.42      4.08 o 
  -1  -6  12      235.46      236.68     13.74 o 
   0  -6  12      977.10      965.07     65.70 o 
   1  -6  12      138.07      137.52     13.67 o 
   2  -6  12      291.37      267.43     18.17 o 
   3  -6  12       40.18       29.97      7.16 o 
   4  -6  12     1069.26     1117.76     43.95 o 
   5  -6  12        7.58       13.27      7.75 o 
   6  -6  12      155.34      155.64     20.05 o 
   7  -6  12       66.73       59.49     44.90 o 
  -4  -5  12       10.79        8.81      9.24 o 
  -3  -5  12      194.15      223.81     27.23 o 
  -2  -5  12      190.59      234.61     21.20 o 
  -1  -5  12       93.90      114.68     14.97 o 
   0  -5  12      144.39      136.24      7.45 o 
   1  -5  12      752.84      714.08     21.55 o 
   2  -5  12     1522.34     1697.29     46.74 o 
   3  -5  12       47.81       62.60      5.59 o 
   4  -5  12      828.28      839.89     40.02 o 
   5  -5  12       85.92      109.20     14.49 o 
   6  -5  12      290.25      301.26     34.29 o 
   7  -5  12       37.65       21.02     16.92 o 
  -5  -4  12       67.96       90.91     37.71 o 
  -4  -4  12       31.32       34.53     15.13 o 
  -3  -4  12      293.17      314.18     29.47 o 
  -2  -4  12       39.15       37.84     10.97 o 
  -1  -4  12      996.09      991.49     47.91 o 
   0  -4  12     2359.65     2356.46     55.75 o 
   1  -4  12      593.39      572.17     14.14 o 
   2  -4  12     2679.21     2563.87     62.69 o 
   3  -4  12       19.95       23.10      7.38 o 
   4  -4  12     2109.64     2307.78     99.15 o 
   5  -4  12      110.46      107.69     14.58 o 
   6  -4  12      361.03      384.45     32.14 o 
   7  -4  12      143.26      109.67     86.18 o 
  -6  -3  12        0.33       -0.32      7.01 o 
  -5  -3  12      111.27      152.72     26.48 o 
  -4  -3  12       36.40       62.68     27.48 o 
  -3  -3  12      391.66      408.58     36.00 o 
  -2  -3  12      768.11      681.12     42.73 o 
  -1  -3  12     4538.58     4319.73     93.37 o 
   0  -3  12     1645.06     1717.36     37.21 o 
   1  -3  12     2471.31     2488.89     59.84 o 
   2  -3  12     6842.01     6552.92    231.73 o 
   3  -3  12       48.29       35.39      7.77 o 
   4  -3  12     1013.55     1059.59     66.50 o 
   5  -3  12      325.95      342.39     55.59 o 
   6  -3  12      905.72      935.15     80.88 o 
   7  -3  12      150.38      180.28     37.75 o 
  -6  -2  12       15.97       20.11     21.38 o 
  -5  -2  12      261.41      305.04     34.45 o 
  -4  -2  12        1.17       -4.38      7.92 o 
  -3  -2  12     1498.81     1584.89     85.46 o 
  -2  -2  12      775.30      868.36     46.51 o 
  -1  -2  12     2941.85     2913.49     63.48 o 
   0  -2  12     7215.20     6843.49    242.15 o 
   1  -2  12     3266.87     3472.73    244.73 o 
   2  -2  12     4276.32     4626.74    145.57 o 
   3  -2  12      590.59      778.91     15.86 o 
   4  -2  12     5191.11     5178.01    342.87 o 
   5  -2  12      536.69      575.39     51.13 o 
   6  -2  12      475.66      451.27     52.96 o 
   7  -2  12       77.85       -1.04     10.31 o 
  -7  -1  12       57.59        0.20      6.77 o 
  -6  -1  12        5.27        1.95      1.41 o 
  -5  -1  12      392.27      464.01     42.09 o 
  -4  -1  12       43.88       80.56     15.97 o 
  -3  -1  12     3380.85     3502.72    181.27 o 
  -2  -1  12      860.82      748.30     12.52 o 
  -1  -1  12    10336.06     9876.91    331.99 o 
   0  -1  12     6223.57     6145.24    222.13 o 
   1  -1  12    10931.45    12113.96    527.40 o 
   2  -1  12    10939.98    10870.13    480.54 o 
   3  -1  12      811.94      837.53     44.50 o 
   4  -1  12     1597.72     1540.91     50.93 o 
   5  -1  12       79.03       95.69     20.83 o 
   6  -1  12      348.41      449.59     54.88 o 
   7  -1  12       38.89        0.92     10.43 o 
  -7   0  12      146.13      212.89     30.94 o 
  -6   0  12      466.67      504.69     37.28 o 
  -5   0  12      964.64      932.11     50.30 o 
  -4   0  12       18.72       28.99      5.95 o 
  -3   0  12     3449.58     3261.21    118.95 o 
  -2   0  12      283.75      297.08     22.74 o 
  -1   0  12     5474.16     4559.48    203.31 o 
   0   0  12     6118.27     5294.49    274.51 o 
   1   0  12    10177.21    10920.13    655.77 o 
   2   0  12     3467.59     4112.48    160.67 o 
   3   0  12        1.90       16.42      6.72 o 
   4   0  12     1491.69     1847.74     56.33 o 
   5   0  12       98.01       83.81      8.78 o 
   6   0  12       38.26       33.99     13.18 o 
   7   0  12       66.20        1.23     11.71 o 
  -7   1  12      205.00      222.74     21.62 o 
  -6   1  12      169.10      175.73     13.44 o 
  -5   1  12      933.51      990.18     41.87 o 
  -4   1  12      421.99      409.93     18.68 o 
  -3   1  12     3905.80     3358.47    127.91 o 
  -2   1  12     4200.14     3587.63    103.28 o 
  -1   1  12    10591.30     8745.52    321.02 o 
   0   1  12     8027.55     7850.37    309.81 o 
   1   1  12     2743.69     2667.41     93.01 o 
   2   1  12     5122.89     5397.49    213.37 o 
   3   1  12        3.28       11.16      6.21 o 
   4   1  12      491.43      538.27     24.81 o 
   5   1  12       32.28       29.54      5.96 o 
   6   1  12      201.08      217.33     18.90 o 
  -8   2  12       73.15       78.13      8.95 o 
  -7   2  12      221.87      226.90     11.70 o 
  -6   2  12      311.99      323.44     30.82 o 
  -5   2  12     1645.94     1491.20     68.04 o 
  -4   2  12        0.19        2.17      2.42 o 
  -3   2  12     3479.12     3360.72    116.83 o 
  -2   2  12        1.79       -1.05      2.29 o 
  -1   2  12     8929.22     7479.10    273.77 o 
   0   2  12     4086.07     3128.89    110.09 o 
   1   2  12     1997.78     2040.05     75.93 o 
   2   2  12     2336.84     2360.97     91.81 o 
   3   2  12      105.60      116.34     11.91 o 
   4   2  12      673.74      838.62     32.18 o 
   5   2  12       63.01       63.37     11.50 o 
   6   2  12       30.16       43.31      9.46 o 
  -8   3  12       95.61      109.57     10.10 o 
  -7   3  12      249.98      296.89     30.09 o 
  -6   3  12       59.54       54.66      7.08 o 
  -5   3  12     1323.46     1277.38     80.52 o 
  -4   3  12      306.69      266.40     15.15 o 
  -3   3  12     5497.74     5059.21    206.38 o 
  -2   3  12     1599.62     1476.76     48.08 o 
  -1   3  12     3548.94     2829.95    215.02 o 
   0   3  12     1278.94      966.08     35.44 o 
   1   3  12      516.08      457.31     30.96 o 
   2   3  12     1265.83     1383.31     66.86 o 
   3   3  12       72.05       87.04     10.91 o 
   4   3  12      232.82      259.82     17.46 o 
   5   3  12       40.99       45.00      9.64 o 
  -8   4  12       76.28       96.59     13.48 o 
  -7   4  12      195.33      198.83     30.07 o 
  -6   4  12      608.08      615.94     27.46 o 
  -5   4  12     1264.72     1164.55     49.61 o 
  -4   4  12       19.20       19.65      5.91 o 
  -3   4  12     3250.99     3343.08    151.24 o 
  -2   4  12      147.50      157.60     16.00 o 
  -1   4  12     4941.41     4475.20    378.73 o 
   0   4  12     1321.31     1152.61     86.63 o 
   1   4  12     1005.21      852.08     62.10 o 
   2   4  12      226.66      190.11     15.97 o 
   3   4  12       51.65       52.51      9.41 o 
   4   4  12      126.27      148.46     16.72 o 
  -8   5  12      334.51      391.93     55.39 o 
  -7   5  12      118.47      124.66     14.49 o 
  -6   5  12      190.32      156.98     22.50 o 
  -5   5  12      341.55      341.46     24.35 o 
  -4   5  12       52.58       81.66     13.56 o 
  -3   5  12     1541.09     1540.41    201.60 o 
  -2   5  12      757.56      762.79     47.69 o 
  -1   5  12      789.55      896.59    125.52 o 
   0   5  12       48.26       50.14      9.94 o 
   1   5  12      167.77      139.46     18.58 o 
   2   5  12      396.90      394.83     24.75 o 
   3   5  12       12.23        9.36      5.69 o 
   4   5  12        6.52       -0.35      4.54 o 
  -7   6  12      127.18      145.42     21.57 o 
  -6   6  12      164.83      213.83     26.80 o 
  -5   6  12      385.28      408.86     64.13 o 
  -4   6  12       25.11       43.27     11.47 o 
  -3   6  12      955.53     1160.43    235.75 o 
  -2   6  12       18.85       19.06     15.30 o 
  -1   6  12      593.33      579.64     65.09 o 
   0   6  12      726.65      653.10     36.16 o 
   1   6  12       19.65       18.05      7.81 o 
   2   6  12       42.36       46.23      9.49 o 
   3   6  12       23.20       -0.22      3.17 o 
  -7   7  12       99.52      157.44     29.81 o 
  -6   7  12       36.71       69.33     18.25 o 
  -5   7  12      304.15      364.54     82.35 o 
  -4   7  12      176.33      240.74     59.14 o 
  -3   7  12      218.93      302.75     67.52 o 
  -2   7  12        5.28       17.26     15.39 o 
  -1   7  12      168.67      187.86     25.25 o 
   0   7  12        2.04       -4.45      6.39 o 
   1   7  12       86.84       72.50     26.41 o 
  -6   8  12       49.53       88.89     32.26 o 
  -5   8  12      103.74      189.85     51.51 o 
  -4   8  12       21.58       23.84     14.40 o 
  -3   8  12      119.60      192.30     60.21 o 
  -2   8  12        0.07       -5.16      9.37 o 
  -1   8  12       56.30       70.77     15.24 o 
   0   8  12       71.29       59.69     26.07 o 
  -4   9  12        2.30       11.60     13.75 o 
  -3   9  12      135.91      219.48     53.60 o 
   0  -8  13        4.40       -3.57      5.81 o 
   1  -8  13       52.91       46.03     16.61 o 
   2  -8  13        0.02        4.05      7.05 o 
   3  -8  13       25.66       20.23      6.36 o 
   4  -8  13        2.78       10.08      6.79 o 
   5  -8  13        1.11        1.96      3.40 o 
   6  -8  13        0.20        6.56      9.67 o 
  -2  -7  13        4.15       13.46     12.84 o 
  -1  -7  13       68.93       69.24      7.37 o 
   0  -7  13       18.09       19.54      5.24 o 
   1  -7  13       47.77       44.49     10.56 o 
   2  -7  13       18.89       17.95      6.51 o 
   3  -7  13        0.13        3.03      6.33 o 
   4  -7  13       50.97       47.20      7.52 o 
   5  -7  13      164.48      121.85     12.21 o 
   6  -7  13       31.33       16.73     12.60 o 
  -3  -6  13      140.01      166.57     28.85 o 
  -2  -6  13        3.42       -0.93      7.01 o 
  -1  -6  13       17.28       16.22      3.62 o 
   0  -6  13       65.15       53.10      5.41 o 
   1  -6  13      177.08      201.35     12.87 o 
   2  -6  13      101.50       90.27     13.82 o 
   3  -6  13        1.65        3.81      4.11 o 
   4  -6  13      149.09      173.46     14.04 o 
   5  -6  13       40.56       37.67     10.40 o 
   6  -6  13       48.70       21.82     19.45 o 
   7  -6  13        1.08       -2.12      7.20 o 
  -4  -5  13       11.14        8.52     12.15 o 
  -3  -5  13        0.12       -4.89      7.48 o 
  -2  -5  13       96.48       96.45     18.65 o 
  -1  -5  13      228.13      266.92      8.88 o 
   0  -5  13      330.63      325.16     11.08 o 
   1  -5  13       33.73       21.04      3.77 o 
   2  -5  13       82.85      110.59      6.63 o 
   3  -5  13      167.59      240.39     11.26 o 
   4  -5  13      101.36      155.27     20.09 o 
   5  -5  13        1.38        4.51     10.22 o 
   6  -5  13        7.03        7.49      8.30 o 
   7  -5  13       36.18        8.00     11.17 o 
  -5  -4  13        3.32      -10.19     12.78 o 
  -4  -4  13        0.05       -0.64      6.97 o 
  -3  -4  13      150.93      154.07     25.45 o 
  -2  -4  13      377.31      384.25     24.51 o 
  -1  -4  13       71.67       67.63      4.49 o 
   0  -4  13       27.48       20.21      2.66 o 
   1  -4  13      459.99      505.27     15.09 o 
   2  -4  13       11.58        6.22      3.20 o 
   3  -4  13      102.48      141.82     14.48 o 
   4  -4  13       78.45      102.41     14.34 o 
   5  -4  13      115.85      142.40     19.41 o 
   6  -4  13        1.12       -5.04      9.88 o 
   7  -4  13        3.79        0.35      5.71 o 
  -5  -3  13       40.31       46.79     17.84 o 
  -4  -3  13       59.37       70.21     28.75 o 
  -3  -3  13      438.38      379.19     35.20 o 
  -2  -3  13      213.90      230.09     37.07 o 
  -1  -3  13      794.22      720.76     13.88 o 
   0  -3  13        6.40        0.89      2.79 o 
   1  -3  13       26.12       67.26     26.56 o 
   2  -3  13       32.46      118.06     28.93 o 
   3  -3  13       19.92       17.92      2.37 o 
   4  -3  13        6.48       43.57     14.57 o 
   5  -3  13       12.05       27.92     14.10 o 
   6  -3  13       18.33       28.15     17.64 o 
   7  -3  13       11.11       -0.04      8.36 o 
  -6  -2  13        0.82      -15.77     20.55 o 
  -5  -2  13       54.85       36.12     15.53 o 
  -4  -2  13      120.93      154.51     23.73 o 
  -3  -2  13      840.25      866.37     56.27 o 
  -2  -2  13       48.45       55.43     11.99 o 
  -1  -2  13       53.12       87.87      7.61 o 
   0  -2  13      103.27       96.16      6.22 o 
   1  -2  13      217.63      137.74      7.76 o 
   2  -2  13        1.04       -2.93      4.32 o 
   3  -2  13      150.18      146.65      6.67 o 
   4  -2  13       14.93       25.49     13.90 o 
   5  -2  13        5.45       10.19     11.59 o 
   6  -2  13       95.25       98.32     27.28 o 
   7  -2  13        0.13       -0.40      9.24 o 
  -7  -1  13        3.52        0.04      6.25 o 
  -6  -1  13       30.76       52.53     17.68 o 
  -5  -1  13      838.36     1073.93     76.06 o 
  -4  -1  13      187.82      245.58     26.28 o 
  -3  -1  13       62.63       70.29     14.81 o 
  -2  -1  13      199.42      233.88      5.41 o 
  -1  -1  13     1291.15     1147.53     26.01 o 
   0  -1  13      669.03      725.97     21.87 o 
   1  -1  13       38.73      -13.80      9.20 o 
   2  -1  13       13.20       13.62      6.97 o 
   3  -1  13       33.46       25.25      7.26 o 
   4  -1  13      283.78      269.65     10.83 o 
   5  -1  13       90.21      131.73     26.08 o 
   6  -1  13       74.37       79.56     25.96 o 
   7  -1  13        0.10       -0.28     16.09 o 
  -7   0  13       43.91       -0.24     11.19 o 
  -6   0  13        3.06        3.30      2.86 o 
  -5   0  13        0.11        5.80      2.15 o 
  -4   0  13      251.07      209.06      9.54 o 
  -3   0  13      131.57      119.69      4.71 o 
  -2   0  13      591.58      575.95     33.77 o 
  -1   0  13       82.56       73.85      8.40 o 
   0   0  13       22.68       38.43      5.18 o 
   1   0  13       30.05       86.17     16.21 o 
   2   0  13      222.04      199.36     23.92 o 
   3   0  13       71.58       68.89     11.08 o 
   4   0  13      396.78      427.84     15.33 o 
   5   0  13        6.68        1.45      1.85 o 
   6   0  13       73.89       58.84     20.41 o 
   7   0  13       22.07       -0.48     10.95 o 
  -7   1  13       11.17        9.39      3.33 o 
  -6   1  13        9.33        7.71      4.42 o 
  -5   1  13      137.73      153.29     27.14 o 
  -4   1  13      144.62      114.25      5.83 o 
  -3   1  13       57.72       60.97     17.66 o 
  -2   1  13      187.84      180.17     11.44 o 
  -1   1  13        0.48       -0.78      2.11 o 
   0   1  13      223.89      161.05     11.49 o 
   1   1  13      276.71      160.38     15.47 o 
   2   1  13      226.54      243.65     18.22 o 
   3   1  13        0.77       20.44      8.16 o 
   4   1  13      427.07      504.52     27.27 o 
   5   1  13       39.57       49.92      9.06 o 
   6   1  13       91.35       90.45     13.28 o 
  -7   2  13       62.01       56.99      6.71 o 
  -6   2  13       19.88       19.70      5.14 o 
  -5   2  13       20.05       21.61      4.71 o 
  -4   2  13      257.87      247.98     17.13 o 
  -3   2  13      661.55      603.58     21.05 o 
  -2   2  13      742.85      693.86     24.97 o 
  -1   2  13      957.16      766.69     32.95 o 
   0   2  13       47.86       41.01      7.77 o 
   1   2  13        0.70       -4.31      4.87 o 
   2   2  13      380.13      371.24     24.29 o 
   3   2  13      300.41      390.20     18.99 o 
   4   2  13      258.83      284.80     16.63 o 
   5   2  13       20.18       18.83      6.04 o 
   6   2  13       45.84       54.29     22.37 o 
  -8   3  13        1.95        4.02      5.84 o 
  -7   3  13        0.48        2.28      3.87 o 
  -6   3  13        0.17        0.88      3.59 o 
  -5   3  13      228.82      233.01     14.44 o 
  -4   3  13      149.32      127.21     15.35 o 
  -3   3  13      413.38      407.88     23.04 o 
  -2   3  13       16.87       22.51      5.62 o 
  -1   3  13       78.91       88.73      9.24 o 
   0   3  13       80.45       65.40     11.01 o 
   1   3  13      766.43      716.36     39.77 o 
   2   3  13      218.55      260.76     24.40 o 
   3   3  13        4.19        4.14      4.18 o 
   4   3  13      168.77      173.51     14.85 o 
   5   3  13        2.81        1.59      5.59 o 
  -8   4  13       10.51       19.99      9.44 o 
  -7   4  13        1.21        2.83      5.61 o 
  -6   4  13        3.00        4.64      5.51 o 
  -5   4  13        2.83       -9.79      6.79 o 
  -4   4  13      396.49      418.72     21.19 o 
  -3   4  13       13.42        8.39      7.19 o 
  -2   4  13      146.57      132.73     13.16 o 
  -1   4  13      705.28      674.42     45.83 o 
   0   4  13       46.48       65.16     10.22 o 
   1   4  13      248.44      189.64     17.69 o 
   2   4  13      177.47      162.99     17.59 o 
   3   4  13       70.88       76.51     13.40 o 
   4   4  13       65.80       65.95     12.72 o 
  -8   5  13       13.47       19.63     11.99 o 
  -7   5  13       41.98       40.80     16.19 o 
  -6   5  13      113.35      117.99     17.27 o 
  -5   5  13       99.43       71.74     13.74 o 
  -4   5  13      475.72      448.44     31.11 o 
  -3   5  13      376.62      396.69     56.09 o 
  -2   5  13      248.80      277.58     26.40 o 
  -1   5  13        4.69       10.40      6.83 o 
   0   5  13       46.05       30.50      8.95 o 
   1   5  13      245.41      244.53     20.31 o 
   2   5  13      172.92      186.15     15.48 o 
   3   5  13        1.79        5.55      5.16 o 
  -7   6  13        0.02        1.91      6.06 o 
  -6   6  13       49.27       51.60     14.49 o 
  -5   6  13       72.58       71.42     17.50 o 
  -4   6  13      335.88      404.50     42.65 o 
  -3   6  13        1.10        6.04      7.04 o 
  -2   6  13      474.60      456.45     52.01 o 
  -1   6  13      268.24      275.50     42.47 o 
   0   6  13       37.22       34.38     10.39 o 
   1   6  13       16.93        8.54      5.99 o 
   2   6  13       23.29       16.76      8.28 o 
  -7   7  13       20.21       18.89     13.80 o 
  -6   7  13        2.72        9.10      9.10 o 
  -5   7  13        1.93       -3.83      9.72 o 
  -4   7  13        8.74       23.27     15.61 o 
  -3   7  13       29.03       42.97     22.50 o 
  -2   7  13       64.00       86.29     17.26 o 
  -1   7  13        3.51        8.58      8.00 o 
   0   7  13        3.49        4.31      6.50 o 
   1   7  13       94.40       90.41     28.87 o 
  -6   8  13       22.23       36.61     25.65 o 
  -5   8  13        1.71       -1.02      8.66 o 
  -4   8  13      126.94      189.77     50.30 o 
  -3   8  13        9.07       -0.56      8.48 o 
  -2   8  13        0.96        3.11     11.85 o 
  -1   8  13       58.47       64.41     14.99 o 
   0   8  13        0.27        6.20      8.13 o 
   0  -8  14       16.91       14.79     11.79 o 
   1  -8  14       28.34       22.58     16.92 o 
   2  -8  14      290.01      283.02     18.70 o 
   3  -8  14        0.05        0.43      3.22 o 
   4  -8  14       57.75       61.02      9.15 o 
   5  -8  14        1.62        8.38      4.34 o 
  -1  -7  14       73.78       80.10      6.03 o 
   0  -7  14      108.54      138.39     10.18 o 
   1  -7  14       67.15       57.20     13.82 o 
   2  -7  14      212.07      197.53     13.67 o 
   3  -7  14       15.52        3.53      4.05 o 
   4  -7  14      387.85      416.39     18.41 o 
   5  -7  14       75.96       97.39     17.33 o 
   6  -7  14       65.22       27.11     23.75 o 
  -3  -6  14       46.14       56.18     16.65 o 
  -2  -6  14      156.20      210.85     27.66 o 
  -1  -6  14      297.63      304.71     11.02 o 
   0  -6  14      217.64      194.79      8.90 o 
   1  -6  14        2.88        1.30      2.35 o 
   2  -6  14     1026.72     1100.84     34.26 o 
   3  -6  14        1.29        4.47      3.29 o 
   4  -6  14      274.83      263.89     22.96 o 
   5  -6  14        6.84        9.13      7.23 o 
   6  -6  14      315.89      323.34     36.55 o 
   7  -6  14        4.52        8.45     15.71 o 
  -4  -5  14       22.24       18.48     14.77 o 
  -3  -5  14      323.63      376.93     37.51 o 
  -2  -5  14      104.71      117.20     16.37 o 
  -1  -5  14      236.04      208.46      7.69 o 
   0  -5  14     1003.03     1109.18     26.42 o 
   1  -5  14      214.59      197.14      9.04 o 
   2  -5  14      618.95      544.41     16.38 o 
   3  -5  14        1.14        3.19      4.18 o 
   4  -5  14     1361.98     1538.86    144.77 o 
   5  -5  14        1.31       -2.08      5.57 o 
   6  -5  14      119.73      126.15     22.56 o 
   7  -5  14        4.91       -0.27      5.80 o 
  -5  -4  14       97.40      119.55     27.80 o 
  -4  -4  14        1.07       11.87     18.76 o 
  -3  -4  14      651.72      717.28     56.99 o 
  -2  -4  14      243.59      271.15     28.87 o 
  -1  -4  14      403.84      376.87     11.06 o 
   0  -4  14     1002.83      913.34     25.73 o 
   1  -4  14      913.73      959.97     24.91 o 
   2  -4  14     2610.25     2910.08     82.73 o 
   3  -4  14      352.82      319.50     10.37 o 
   4  -4  14     1063.16     1083.76     55.18 o 
   5  -4  14        9.61       10.91      7.41 o 
   6  -4  14      391.72      475.48     43.04 o 
   7  -4  14       95.66       90.43     65.59 o 
  -5  -3  14      157.01      199.35     31.14 o 
  -4  -3  14       21.35       23.81     13.06 o 
  -3  -3  14      749.00      829.22     57.26 o 
  -2  -3  14       35.40       39.26     11.99 o 
  -1  -3  14     2498.36     2768.37     62.60 o 
   0  -3  14     2504.08     2536.22     60.19 o 
   1  -3  14     2662.18     2702.54     96.41 o 
   2  -3  14     3295.71     3253.73    108.40 o 
   3  -3  14      339.80      396.20     13.72 o 
   4  -3  14     1466.95     1582.10     95.69 o 
   5  -3  14        0.27        2.19      8.04 o 
   6  -3  14       73.83       55.23     22.66 o 
   7  -3  14      128.29      169.09     39.42 o 
  -6  -2  14        0.35       -8.76     11.15 o 
  -5  -2  14      229.69      352.43     60.61 o 
  -4  -2  14      287.05      361.43     36.24 o 
  -3  -2  14     1829.76     2109.98    117.32 o 
  -2  -2  14      997.64      942.47     52.61 o 
  -1  -2  14     4292.10     4076.88    134.76 o 
   0  -2  14     1298.70     1298.10     40.85 o 
   1  -2  14     1389.83     1354.31    111.60 o 
   2  -2  14     4767.99     4723.80    157.40 o 
   3  -2  14     1176.20     1339.56     36.75 o 
   4  -2  14     1152.57     1195.50     77.81 o 
   5  -2  14       63.65       54.36     29.47 o 
   6  -2  14      403.09      497.18     57.30 o 
   7  -2  14       52.70       -1.23     17.64 o 
  -6  -1  14       47.62       80.80     20.99 o 
  -5  -1  14      915.55     1088.94     77.41 o 
  -4  -1  14       19.20       37.83     13.54 o 
  -3  -1  14     3098.85     3276.49    174.78 o 
  -2  -1  14      120.57      149.53      4.06 o 
  -1  -1  14     5103.51     4496.05    117.18 o 
   0  -1  14     4603.81     4004.82    126.78 o 
   1  -1  14     2969.59     3320.36    114.61 o 
   2  -1  14     1026.48     1265.75     47.23 o 
   3  -1  14     1053.16     1354.12     53.46 o 
   4  -1  14     1545.02     1779.34     68.60 o 
   5  -1  14       13.25       19.91     14.34 o 
   6  -1  14      183.28      209.19     39.38 o 
   7  -1  14        1.70       -0.68     10.91 o 
  -7   0  14       97.05        0.08     11.15 o 
  -6   0  14       88.86       90.87      4.21 o 
  -5   0  14     1310.58     1471.07     48.35 o 
  -4   0  14      240.72      245.13     22.04 o 
  -3   0  14     4867.87     4579.71    140.68 o 
  -2   0  14      540.78      434.58     13.00 o 
  -1   0  14     3483.07     2802.46    279.79 o 
   0   0  14      263.13      216.62     12.13 o 
   1   0  14     2777.35     2402.66     81.37 o 
   2   0  14     4852.90     4768.61    197.56 o 
   3   0  14      431.40      479.05     32.82 o 
   4   0  14      667.33      682.72     28.76 o 
   5   0  14        0.51        2.00      3.32 o 
   6   0  14       85.36       65.75     35.18 o 
  -7   1  14      160.03      183.74     19.31 o 
  -6   1  14      542.71      598.23     21.56 o 
  -5   1  14     1263.69     1323.84     91.55 o 
  -4   1  14      131.20      106.66      5.87 o 
  -3   1  14     4802.86     4632.01    363.70 o 
  -2   1  14       25.25       29.90      3.77 o 
  -1   1  14     4821.04     3492.64    107.60 o 
   0   1  14     5452.70     4896.57    174.11 o 
   1   1  14     1984.41     1878.33    109.19 o 
   2   1  14     2682.32     3047.38    149.09 o 
   3   1  14      222.45      286.83     22.06 o 
   4   1  14     1149.49     1369.98     46.91 o 
   5   1  14        5.57        1.14      2.60 o 
   6   1  14       36.42       37.45      7.26 o 
  -7   2  14       89.69        3.27      5.38 o 
  -6   2  14      193.14      198.47     14.57 o 
  -5   2  14     1455.49     1646.00     55.92 o 
  -4   2  14     1029.12      996.03     37.25 o 
  -3   2  14     5697.97     5378.65    222.23 o 
  -2   2  14      526.15      452.47     17.00 o 
  -1   2  14     5422.00     3985.96    138.43 o 
   0   2  14     1019.52      880.73     36.92 o 
   1   2  14     2913.96     2830.38    117.19 o 
   2   2  14     2345.92     2614.71    124.60 o 
   3   2  14        6.20        7.39      5.11 o 
   4   2  14      210.16      222.47     17.97 o 
   5   2  14       63.71       72.98      9.56 o 
  -7   3  14       91.33      124.71     16.42 o 
  -6   3  14      631.04      679.03     33.45 o 
  -5   3  14     1687.02     1713.69     59.17 o 
  -4   3  14        0.30       -1.40      3.04 o 
  -3   3  14     4098.97     3973.75    256.34 o 
  -2   3  14      164.43      163.06     11.77 o 
  -1   3  14     4623.95     3854.55    237.34 o 
   0   3  14     2310.28     2031.73     72.15 o 
   1   3  14      686.97      597.21     37.16 o 
   2   3  14      328.49      289.49     23.61 o 
   3   3  14        9.63        8.21      6.30 o 
   4   3  14      331.58      390.85     28.54 o 
   5   3  14       29.34       26.83      8.62 o 
  -7   4  14      145.07      175.22     19.91 o 
  -6   4  14      495.01      480.96     24.52 o 
  -5   4  14     1522.75     1476.14     55.81 o 
  -4   4  14      216.03      193.28     22.36 o 
  -3   4  14     2854.81     2841.40    228.78 o 
  -2   4  14      349.48      359.29     21.40 o 
  -1   4  14     2428.37     2123.75     98.00 o 
   0   4  14      442.55      343.05     41.14 o 
   1   4  14      300.39      258.08     24.71 o 
   2   4  14      749.34      831.64     45.89 o 
   3   4  14       11.67        9.15      5.85 o 
   4   4  14        8.44       24.37      7.85 o 
  -7   5  14      279.28      323.92     26.22 o 
  -6   5  14      568.15      570.68     64.97 o 
  -5   5  14      704.42      635.16     95.61 o 
  -4   5  14      138.94      108.15     20.85 o 
  -3   5  14      790.16      874.09     84.44 o 
  -2   5  14       11.53        5.56      6.94 o 
  -1   5  14      172.82      167.30     16.56 o 
   0   5  14     1121.97     1035.22    100.09 o 
   1   5  14      102.37       91.97     16.17 o 
   2   5  14      122.25      111.47     14.60 o 
   3   5  14        7.17        5.19      5.33 o 
  -7   6  14      119.76       81.76     67.74 o 
  -6   6  14       48.80       55.14     12.92 o 
  -5   6  14      566.33      619.54    122.59 o 
  -4   6  14      194.74      291.93     59.00 o 
  -3   6  14      689.16      724.16    150.15 o 
  -2   6  14      572.97      611.04     86.35 o 
  -1   6  14      337.75      357.20     48.17 o 
   0   6  14      198.77      211.60     23.24 o 
   1   6  14       78.33       83.18     14.57 o 
   2   6  14      227.24      260.60     26.56 o 
  -7   7  14       36.40       25.68     23.65 o 
  -6   7  14       90.56      139.25     35.33 o 
  -5   7  14      357.84      496.97    112.12 o 
  -4   7  14        3.20        9.23      9.47 o 
  -3   7  14      649.67      755.09    167.41 o 
  -2   7  14        2.21        1.51      6.57 o 
  -1   7  14      273.22      256.85     25.15 o 
   0   7  14       40.02       32.72     14.42 o 
   1   7  14       18.46       18.39      8.93 o 
  -6   8  14       21.48       64.24     23.14 o 
  -5   8  14      255.85      388.38    115.48 o 
  -4   8  14        2.82       -5.56      9.81 o 
  -3   8  14      213.41      380.67     70.78 o 
  -2   8  14       28.92       30.37     20.15 o 
  -1   8  14       64.59       75.65     18.02 o 
   1  -8  15        3.35        1.37      3.30 o 
   2  -8  15        0.93        1.19      5.02 o 
   3  -8  15       30.48       12.46      5.44 o 
   4  -8  15        1.12        9.39      5.59 o 
   5  -8  15        5.58        3.84      6.07 o 
  -1  -7  15       14.44       23.83     11.61 o 
   0  -7  15       10.59        7.01      4.30 o 
   1  -7  15      179.38      172.82     16.76 o 
   2  -7  15        8.15        9.61      4.96 o 
   3  -7  15       63.05       64.47      7.67 o 
   4  -7  15       54.98       80.44      8.39 o 
   5  -7  15        1.16        1.36      5.19 o 
   6  -7  15        2.53       -1.13      7.13 o 
  -3  -6  15       26.73       44.70     15.42 o 
  -2  -6  15        0.66        2.72      8.80 o 
  -1  -6  15      295.48      291.33     11.85 o 
   0  -6  15       32.88       32.69      4.23 o 
   1  -6  15       77.82       53.59      5.73 o 
   2  -6  15        4.07       -1.63      3.32 o 
   3  -6  15      154.36      195.05     13.71 o 
   4  -6  15        0.02        1.67      4.77 o 
   5  -6  15        8.19       10.78      8.86 o 
   6  -6  15       48.56       24.64     21.13 o 
   7  -6  15       24.91       14.83     12.78 o 
  -4  -5  15        1.32       -5.22     10.79 o 
  -3  -5  15      177.00      168.05     29.67 o 
  -2  -5  15        0.61        1.97      6.19 o 
  -1  -5  15       95.25       78.12     10.41 o 
   0  -5  15      235.00      221.16     10.29 o 
   1  -5  15       60.21      115.08      7.09 o 
   2  -5  15      176.96      179.63     18.10 o 
   3  -5  15       32.45       23.53      8.80 o 
   4  -5  15       33.04       25.39      9.16 o 
   5  -5  15       75.48       91.51     17.51 o 
   6  -5  15        0.02        0.03      4.60 o 
   7  -5  15        5.33        9.28     11.67 o 
  -4  -4  15        0.34        6.49     17.04 o 
  -3  -4  15        0.07        7.69     10.79 o 
  -2  -4  15       10.94        6.85      8.88 o 
  -1  -4  15      826.59      851.27     34.74 o 
   0  -4  15      134.42      120.12      6.01 o 
   1  -4  15       34.60       18.19      3.59 o 
   2  -4  15       54.19       49.45      5.82 o 
   3  -4  15      136.42      197.45     10.22 o 
   4  -4  15       28.39       28.75     14.34 o 
   5  -4  15      101.75      143.24     41.49 o 
   6  -4  15       15.39       16.13     10.27 o 
   7  -4  15        3.52        2.43      9.88 o 
  -5  -3  15        0.23        9.88     19.51 o 
  -4  -3  15       62.41       83.23     20.47 o 
  -3  -3  15      851.14      986.68    103.74 o 
  -2  -3  15       55.60       53.40     13.94 o 
  -1  -3  15       62.12       39.52     17.18 o 
   0  -3  15       65.01       67.66      5.47 o 
   1  -3  15      493.21      544.13     28.59 o 
   2  -3  15      285.49      251.51     14.94 o 
   3  -3  15      299.61      294.80     12.44 o 
   4  -3  15       35.83       49.94     15.65 o 
   5  -3  15        2.22       -6.61     17.20 o 
   6  -3  15       24.37       25.05     18.16 o 
   7  -3  15        0.51       -1.00     17.48 o 
  -6  -2  15        5.66        8.08     11.47 o 
  -5  -2  15       45.62       96.77     22.58 o 
  -4  -2  15        3.29       -3.78     13.94 o 
  -3  -2  15      241.97      200.43     26.36 o 
  -2  -2  15      131.84      137.31     17.84 o 
  -1  -2  15      716.50      640.23     19.73 o 
   0  -2  15       74.52       87.17      6.86 o 
   1  -2  15       44.06       68.75     13.18 o 
   2  -2  15        0.63       -2.28      3.39 o 
   3  -2  15       11.14       16.27      3.57 o 
   4  -2  15       16.11        2.31     12.94 o 
   5  -2  15        0.64        3.23      8.80 o 
   6  -2  15       18.81       15.77     16.17 o 
   7  -2  15        0.59        1.19     11.67 o 
  -6  -1  15        0.49        4.66      9.88 o 
  -5  -1  15       84.00       75.10     21.11 o 
  -4  -1  15        1.53        1.23      6.69 o 
  -3  -1  15      935.41     1016.46     62.60 o 
  -2  -1  15      248.80      212.64      8.63 o 
  -1  -1  15        4.46       -9.92     10.25 o 
   0  -1  15     1153.06      893.49     27.62 o 
   1  -1  15      595.17      525.14     23.69 o 
   2  -1  15       16.24       12.44      7.04 o 
   3  -1  15       11.72        2.71      4.71 o 
   4  -1  15        3.34        6.90      2.64 o 
   5  -1  15       72.84       77.61     22.70 o 
   6  -1  15       28.68       -0.28     14.81 o 
   7  -1  15       23.38        0.56     11.27 o 
  -7   0  15        4.37       -0.04      6.45 o 
  -6   0  15        1.86        2.56      2.48 o 
  -5   0  15       84.66      101.50      7.24 o 
  -4   0  15      123.71      152.72     24.25 o 
  -3   0  15      151.47      156.37      6.55 o 
  -2   0  15      359.86      334.24     11.59 o 
  -1   0  15      360.41      368.41     43.55 o 
   0   0  15      124.40      100.47      8.13 o 
   1   0  15     1230.57      968.93     42.56 o 
   2   0  15       72.93       76.86     13.99 o 
   3   0  15      101.09      154.95     20.87 o 
   4   0  15      128.51      131.89     14.28 o 
   5   0  15       82.59      100.95     15.24 o 
   6   0  15       70.42       -6.01      9.60 o 
  -7   1  15        0.03        1.86      3.41 o 
  -6   1  15       36.26       43.07      4.74 o 
  -5   1  15        0.01       -0.44      2.51 o 
  -4   1  15        7.56        4.11      3.15 o 
  -3   1  15      227.46      234.76     31.28 o 
  -2   1  15      162.16      163.98      7.93 o 
  -1   1  15      494.82      531.88     81.95 o 
   0   1  15      591.72      631.80     25.72 o 
   1   1  15        0.10        5.09      6.19 o 
   2   1  15       25.79       21.03      8.62 o 
   3   1  15      328.96      380.93     32.58 o 
   4   1  15       50.63       65.31      7.98 o 
   5   1  15       21.04       21.11      5.18 o 
   6   1  15       95.43       97.13     13.99 o 
  -7   2  15        3.50        1.20      4.73 o 
  -6   2  15       57.14       59.37      8.12 o 
  -5   2  15      134.88      156.37      9.74 o 
  -4   2  15       23.18       34.38      5.34 o 
  -3   2  15       16.51      107.89      9.14 o 
  -2   2  15      375.95      294.33     16.09 o 
  -1   2  15        8.57        5.31      4.32 o 
   0   2  15        7.58       10.51      9.38 o 
   1   2  15      921.44      854.71     45.84 o 
   2   2  15        7.44       -0.23      4.02 o 
   3   2  15      119.09       93.94     23.77 o 
   4   2  15       53.18       68.35      9.35 o 
   5   2  15        2.53        4.73      6.34 o 
  -7   3  15       35.38       26.35     18.70 o 
  -6   3  15        0.92        1.84      3.44 o 
  -5   3  15        5.19        4.05      5.91 o 
  -4   3  15       88.09      103.88     13.06 o 
  -3   3  15        0.03       -7.89      5.26 o 
  -2   3  15      196.61      198.46     15.90 o 
  -1   3  15      466.41      423.06     26.00 o 
   0   3  15      120.74       78.59     10.27 o 
   1   3  15       40.73       23.69     10.35 o 
   2   3  15        9.07       -1.63      7.09 o 
   3   3  15      279.54      330.97     19.54 o 
   4   3  15      183.97      194.83     32.32 o 
   5   3  15       11.22        2.43      7.12 o 
  -7   4  15        0.01        1.29      5.14 o 
  -6   4  15        6.91        7.56      5.40 o 
  -5   4  15       24.65       36.29     10.23 o 
  -4   4  15       66.82       58.55      9.74 o 
  -3   4  15      463.92      488.54     51.83 o 
  -2   4  15      374.01      361.75     21.08 o 
  -1   4  15       22.87       17.46      6.83 o 
   0   4  15      186.93      146.18     14.99 o 
   1   4  15      164.57      199.96     23.34 o 
   2   4  15       75.93       87.29     14.87 o 
   3   4  15        9.22       10.49      7.29 o 
   4   4  15       42.93       52.96     10.25 o 
  -7   5  15       12.69       13.25      8.90 o 
  -6   5  15       12.82       23.49      8.63 o 
  -5   5  15      440.51      463.82     64.97 o 
  -4   5  15      110.13      113.49     16.37 o 
  -3   5  15      245.06      191.44     30.26 o 
  -2   5  15      442.01      412.73     60.01 o 
  -1   5  15      183.92      193.71     18.43 o 
   0   5  15      319.66      263.41     22.48 o 
   1   5  15        2.52        0.02      3.87 o 
   2   5  15       52.40       54.67     10.08 o 
   3   5  15       32.24       42.03      9.25 o 
  -7   6  15        0.85       -0.26      4.91 o 
  -6   6  15        3.36        6.55     12.39 o 
  -5   6  15        8.46       18.05      9.51 o 
  -4   6  15      167.72      189.56     21.16 o 
  -3   6  15      103.57      150.38     31.78 o 
  -2   6  15      257.39      272.60     35.00 o 
  -1   6  15       10.36       12.07      8.16 o 
   0   6  15        8.12        9.08      7.77 o 
   1   6  15       78.31      100.95     16.67 o 
   2   6  15        6.07        8.34      8.31 o 
  -6   7  15        2.49        5.10      8.54 o 
  -5   7  15       11.89       16.60     11.26 o 
  -4   7  15        0.32       -0.59      7.39 o 
  -3   7  15        5.33        6.12      8.86 o 
  -2   7  15       17.22       18.06     13.23 o 
  -1   7  15      201.96      220.85     28.07 o 
   0   7  15        0.92        1.46      6.18 o 
   1   7  15       20.39       21.54     10.42 o 
  -5   8  15        0.29        6.17     10.81 o 
  -4   8  15       31.83       72.48     32.57 o 
  -3   8  15      162.50      227.68     66.56 o 
  -2   8  15       19.61       26.75     14.05 o 
  -1   8  15        3.84        2.35      7.05 o 
   1  -8  16       56.04        0.08      3.49 o 
   2  -8  16       60.57       41.20     18.48 o 
   3  -8  16       17.67       17.71      5.45 o 
   4  -8  16      221.92      210.31     17.28 o 
  -1  -7  16       55.36       83.21     27.87 o 
   0  -7  16       22.30       27.69      5.87 o 
   1  -7  16      117.63       83.57     24.87 o 
   2  -7  16      213.78      225.15     17.23 o 
   3  -7  16       44.16       40.16      7.28 o 
   4  -7  16      234.18      236.33     19.67 o 
   5  -7  16       13.05        9.22      9.24 o 
   6  -7  16      152.23      160.61     27.98 o 
  -2  -6  16        6.13        5.11      7.64 o 
  -1  -6  16      187.02      182.83      7.13 o 
   0  -6  16      350.23      357.79     24.07 o 
   1  -6  16      133.10      134.55     10.25 o 
   2  -6  16      426.10      364.90     13.23 o 
   3  -6  16       26.44       28.12      8.40 o 
   4  -6  16      505.50      594.25     38.15 o 
   5  -6  16       18.14       25.53     12.84 o 
   6  -6  16       72.24       49.66     35.52 o 
  -3  -5  16      189.97      235.03     34.57 o 
  -2  -5  16      215.60      215.48     29.79 o 
  -1  -5  16     1168.25     1103.12     65.27 o 
   0  -5  16      153.31      113.46      6.55 o 
   1  -5  16      508.74      504.73     23.60 o 
   2  -5  16     2287.38     2541.32     78.74 o 
   3  -5  16       10.20        8.93      4.07 o 
   4  -5  16      374.05      425.88     33.07 o 
   5  -5  16       39.63       46.20     12.28 o 
   6  -5  16       83.44       43.35     35.02 o 
   7  -5  16        1.18        0.99      6.86 o 
  -4  -4  16        2.71       -7.81     11.07 o 
  -3  -4  16      549.50      592.04     52.01 o 
  -1  -4  16     1792.69     1879.09     41.30 o 
   0  -4  16     1428.35     1541.02     37.46 o 
   1  -4  16      860.61      829.74     27.41 o 
   2  -4  16      912.31      790.59     25.45 o 
   3  -4  16       96.29       84.08      5.53 o 
   4  -4  16     1228.74     1372.59    122.45 o 
   5  -4  16       29.47       26.56     15.13 o 
   6  -4  16       85.59       88.11     64.67 o 
   7  -4  16       27.08       19.86     18.36 o 
  -4  -3  16       89.04      133.84     24.81 o 
  -3  -3  16     1422.51     1746.09    111.42 o 
  -2  -3  16      112.33      139.14     20.63 o 
  -1  -3  16     2394.46     2381.84     56.86 o 
   0  -3  16      578.01      512.17     14.49 o 
   1  -3  16     2475.02     2330.94     73.92 o 
   2  -3  16     2794.39     2706.47    186.69 o 
   3  -3  16      221.30      211.70      8.62 o 
   4  -3  16      378.13      411.36     39.94 o 
   5  -3  16        0.06       -3.82     10.08 o 
   6  -3  16      146.55      214.96     41.65 o 
   7  -3  16       30.51        0.56     10.35 o 
  -6  -2  16      107.93      150.05     29.43 o 
  -5  -2  16       68.71       87.61     22.30 o 
  -4  -2  16        8.06        1.27      7.13 o 
  -3  -2  16     1734.82     1862.25    142.17 o 
  -2  -2  16        0.14        3.94      6.45 o 
  -1  -2  16     3705.72     3989.56    133.85 o 
   0  -2  16     1789.40     1870.04     57.91 o 
   1  -2  16     2540.16     2546.85     86.78 o 
   2  -2  16      962.38     1008.44     48.17 o 
   3  -2  16      143.97      172.17      9.37 o 
   4  -2  16     1568.54     1587.71    103.02 o 
   5  -2  16        4.34        3.46      9.24 o 
   6  -2  16       61.77        0.36     14.61 o 
   7  -2  16        8.61       -0.72     11.27 o 
  -6  -1  16       82.89       78.69     36.28 o 
  -5  -1  16      287.07      385.24     64.07 o 
  -4  -1  16       64.10       73.07     29.39 o 
  -3  -1  16     1943.22     2207.59    122.37 o 
  -2  -1  16      936.27      956.06     26.18 o 
  -1  -1  16     6937.86     6774.76    203.29 o 
   0  -1  16      860.78      725.97     27.24 o 
   1  -1  16     2162.15     1828.12     82.09 o 
   2  -1  16     3118.81     2939.46    148.84 o 
   3  -1  16      228.10      245.05     22.30 o 
   4  -1  16      322.98      324.66     30.77 o 
   5  -1  16       42.18       18.05     29.41 o 
   6  -1  16      131.14      199.59     41.22 o 
  -7   0  16       18.79       43.72     18.80 o 
  -6   0  16      191.82      282.42     37.11 o 
  -5   0  16      764.10      784.53     42.26 o 
  -4   0  16       71.05       57.70      5.81 o 
  -3   0  16     4072.47     4346.72    115.06 o 
  -2   0  16      269.24      274.54      9.52 o 
  -1   0  16     7607.25     6612.80    244.03 o 
   0   0  16     3109.25     2997.36    106.64 o 
   1   0  16     2151.58     2026.17     80.88 o 
   2   0  16     1139.92     1255.14     60.42 o 
   3   0  16      198.45      266.08     22.50 o 
   4   0  16      760.28     1047.10     39.58 o 
   5   0  16       15.56       17.79      5.60 o 
   6   0  16       24.91       12.18      5.43 o 
  -7   1  16       28.88       52.17     19.43 o 
  -6   1  16      135.20      157.54     34.05 o 
  -5   1  16      358.58      447.59     33.77 o 
  -4   1  16     1629.80     1737.23     51.67 o 
  -3   1  16     4211.22     4068.51    244.89 o 
  -2   1  16        2.59        0.15      2.43 o 
  -1   1  16     7514.92     6263.92    567.45 o 
   0   1  16      703.02      678.77     48.09 o 
   1   1  16     2475.27     2188.02     82.41 o 
   2   1  16     2405.84     2598.32    106.89 o 
   3   1  16       98.82      101.22     24.01 o 
   4   1  16      409.51      410.02     29.58 o 
   5   1  16       27.36       32.33      8.40 o 
   6   1  16      141.95      158.70     28.95 o 
  -7   2  16        0.19       -0.10      3.86 o 
  -6   2  16      509.51      572.06     25.80 o 
  -5   2  16      293.99      304.41     13.68 o 
  -4   2  16      621.96      615.25     25.10 o 
  -3   2  16     4694.22     4599.27    167.86 o 
  -2   2  16       13.23        7.31      3.66 o 
  -1   2  16     5913.46     4819.96    227.44 o 
   0   2  16     1194.67     1076.55     47.15 o 
   1   2  16     2133.68     1843.32     92.79 o 
   2   2  16      804.68      716.01     40.28 o 
   3   2  16        1.82        6.43      9.16 o 
   4   2  16      554.57      601.73     40.94 o 
   5   2  16       21.64       20.51      9.25 o 
  -7   3  16        0.40       -3.59      4.67 o 
  -6   3  16      319.65      301.95     26.18 o 
  -5   3  16      573.39      637.65     29.87 o 
  -4   3  16      792.56      780.53     41.76 o 
  -3   3  16     3181.12     3053.95    213.21 o 
  -2   3  16      321.77      336.49     31.56 o 
  -1   3  16     3654.43     2904.90    138.32 o 
   0   3  16      514.19      434.81     28.01 o 
   1   3  16      676.44      624.47     38.87 o 
   2   3  16     1781.24     2031.76    105.93 o 
   3   3  16       33.11       30.11      7.48 o 
   4   3  16      127.92      161.54     26.09 o 
   5   3  16        1.05       14.51     14.72 o 
  -7   4  16        4.85        4.33      4.18 o 
  -6   4  16      657.29      686.81     54.64 o 
  -5   4  16     1075.69     1000.28     68.65 o 
  -4   4  16       12.30        8.23      6.66 o 
  -3   4  16     2245.23     2116.97    182.84 o 
  -2   4  16      139.22      164.58     20.47 o 
  -1   4  16     1824.78     1500.95    126.02 o 
   0   4  16     1614.73     1425.73    102.30 o 
   1   4  16      390.87      322.60     24.71 o 
   2   4  16      299.01      276.52     25.18 o 
   3   4  16       50.13       44.85     11.46 o 
   4   4  16      111.49      144.83     17.15 o 
  -7   5  16       77.17       85.16     12.06 o 
  -6   5  16      142.70      180.11     20.75 o 
  -5   5  16      512.36      526.69     93.30 o 
  -4   5  16      708.19      756.16    106.58 o 
  -3   5  16     1745.54     1647.61    114.89 o 
  -2   5  16       11.23       25.39      8.83 o 
  -1   5  16     1031.71      902.23     56.81 o 
   0   5  16      233.78      196.23     18.88 o 
   1   5  16       74.68       68.27     13.65 o 
   2   5  16      306.25      334.64     21.97 o 
   3   5  16        1.36       -1.17      5.63 o 
  -7   6  16        2.96        0.48      5.81 o 
  -6   6  16      248.47      319.52     60.81 o 
  -5   6  16      243.60      342.86     63.89 o 
  -4   6  16       52.33       56.04     13.78 o 
  -3   6  16     1344.89     1574.05    131.29 o 
  -2   6  16        0.74        5.40      6.98 o 
  -1   6  16      793.57      741.72     49.97 o 
   0   6  16      259.70      262.14     24.41 o 
   1   6  16       83.70       83.18     16.15 o 
   2   6  16      113.18      136.08     43.48 o 
  -6   7  16       38.33       61.55     16.30 o 
  -5   7  16      213.93      365.94     80.62 o 
  -4   7  16      139.98      212.99     47.03 o 
  -3   7  16      825.47     1006.77    184.58 o 
  -2   7  16      115.67      132.20     24.42 o 
  -1   7  16      261.34      254.62     30.73 o 
   0   7  16        2.37       11.29      9.50 o 
  -5   8  16      175.27      286.74     84.68 o 
  -4   8  16        0.72        4.16     12.02 o 
  -3   8  16      116.48      156.47     29.92 o 
  -2   8  16        4.11        4.59     10.41 o 
   2  -8  17        1.82        4.99      4.41 o 
   3  -8  17       51.81       43.83      8.47 o 
   4  -8  17        1.52        2.25      5.05 o 
  -1  -7  17       73.63       72.02     20.65 o 
   0  -7  17        2.49        0.98      2.99 o 
   1  -7  17       66.15       51.12     13.50 o 
   2  -7  17        1.68        4.70      3.66 o 
   3  -7  17      107.17      109.32     15.21 o 
   4  -7  17        0.03       12.97     12.32 o 
   5  -7  17        7.93        9.24      7.88 o 
  -2  -6  17        0.56        6.37     10.59 o 
  -1  -6  17        5.64       -2.30      5.84 o 
   0  -6  17        1.27       -1.76      2.58 o 
   1  -6  17      939.26      935.22     33.26 o 
   2  -6  17        8.36        8.20      3.79 o 
   3  -6  17        0.03       -2.00      5.08 o 
   4  -6  17        6.00        5.45      6.50 o 
   5  -6  17       30.76       47.69     14.34 o 
   6  -6  17        7.72        4.57      8.04 o 
  -3  -5  17       17.34       12.11     12.86 o 
  -2  -5  17       25.70        9.16     10.51 o 
  -1  -5  17      502.62      502.24     14.79 o 
   0  -5  17       28.20       28.85      7.12 o 
   1  -5  17        3.75       -0.31      3.65 o 
   2  -5  17       60.78       46.82     10.70 o 
   3  -5  17       29.76       31.32      5.27 o 
   4  -5  17      263.64      257.85     23.73 o 
   5  -5  17        1.13        5.49      7.09 o 
   6  -5  17       14.48        9.30      9.50 o 
  -4  -4  17       30.86       50.69     18.92 o 
  -3  -4  17      100.18      131.97     40.54 o 
  -2  -4  17        2.12        2.47      7.57 o 
  -1  -4  17      155.96      118.43      6.96 o 
   0  -4  17        0.94       -1.53      1.81 o 
   1  -4  17      156.08      216.47     12.85 o 
   2  -4  17       32.56       43.65      6.52 o 
   3  -4  17        0.87        6.76      4.72 o 
   4  -4  17       20.73       -0.32      6.21 o 
   5  -4  17        0.23        3.70      9.96 o 
   6  -4  17       18.20        0.88     10.27 o 
   7  -4  17        1.21       -3.81      8.97 o 
  -5  -3  17       10.74       11.83     12.90 o 
  -4  -3  17       75.35       80.44     21.27 o 
  -3  -3  17        6.23       -9.00     11.39 o 
  -2  -3  17        6.12       22.74     11.47 o 
  -1  -3  17      560.21      548.75     14.82 o 
   0  -3  17      201.46      171.05     13.01 o 
   1  -3  17        2.37       11.82     11.75 o 
   2  -3  17      263.38      238.55     12.04 o 
   3  -3  17      194.67      228.47     12.04 o 
   4  -3  17        0.02       -7.21     10.47 o 
   5  -3  17       83.45       86.53     23.14 o 
   6  -3  17       12.55       -2.07     10.75 o 
   7  -3  17        3.53        1.47     12.19 o 
  -5  -2  17       52.35      112.38     25.49 o 
  -4  -2  17        0.21       -0.88      7.05 o 
  -3  -2  17      130.26      204.17     45.68 o 
  -2  -2  17       52.02       44.00     12.42 o 
  -1  -2  17       28.05       19.25      3.96 o 
   0  -2  17      116.28       97.19      9.59 o 
   1  -2  17      687.57      674.70     25.06 o 
   2  -2  17        5.96       -2.21      2.74 o 
   3  -2  17      344.27      300.08     11.09 o 
   4  -2  17       15.03       15.21     12.42 o 
   5  -2  17       12.42       32.49     27.04 o 
   6  -2  17        1.76       -0.32      9.24 o 
  -6  -1  17        5.04       -1.04     14.14 o 
  -5  -1  17        0.05       -6.89     18.08 o 
  -4  -1  17       17.34       10.63     18.12 o 
  -3  -1  17        4.76      -38.29     25.53 o 
  -2  -1  17        0.82        4.90      2.39 o 
  -1  -1  17      397.83      415.27     13.34 o 
   0  -1  17      368.50      405.65     17.18 o 
   1  -1  17        7.59        1.89      3.91 o 
   2  -1  17       42.06       27.90      8.45 o 
   3  -1  17       80.63      125.30     15.46 o 
   4  -1  17       65.46       55.20      7.02 o 
   5  -1  17        0.31       -2.55      7.05 o 
   6  -1  17        0.06        0.36     10.23 o 
  -6   0  17       25.80       35.04     16.96 o 
  -5   0  17       49.45       46.49      4.94 o 
  -4   0  17       96.27       76.37      4.94 o 
  -3   0  17       87.07       80.54     10.61 o 
  -2   0  17       96.49       67.28      7.83 o 
  -1   0  17      124.04      227.99     48.86 o 
   0   0  17       31.23       62.53      7.92 o 
   1   0  17      158.17      185.19     15.48 o 
   2   0  17       97.38       91.54     12.99 o 
   3   0  17      384.10      445.65     30.53 o 
   4   0  17       10.17        5.16      3.30 o 
   5   0  17        4.67        7.89      7.28 o 
   6   0  17        7.65        7.78     10.92 o 
  -7   1  17       39.55       51.09     19.79 o 
  -6   1  17       98.38       72.91     11.73 o 
  -5   1  17       52.65       53.80      4.43 o 
  -4   1  17       16.25       19.96      3.53 o 
  -3   1  17       98.57      106.70     11.20 o 
  -2   1  17       14.11       11.95      4.84 o 
  -1   1  17       43.60       55.25     21.96 o 
   0   1  17      301.29      250.83     25.90 o 
   1   1  17      666.76      609.36     31.36 o 
   2   1  17      143.81      136.75     20.17 o 
   3   1  17       30.69       21.86     12.08 o 
   4   1  17       33.84       71.52      8.68 o 
   5   1  17       62.79       66.02     10.80 o 
  -7   2  17        0.51        2.80      5.22 o 
  -6   2  17       29.93       41.09      7.39 o 
  -5   2  17       22.08       18.33      5.24 o 
  -4   2  17       16.56       24.16      4.96 o 
  -3   2  17      414.33      428.99     18.51 o 
  -2   2  17       23.53       35.38      7.15 o 
  -1   2  17      453.01      450.13     34.86 o 
   0   2  17      131.63      103.85     11.63 o 
   1   2  17       21.01       21.11      8.00 o 
   2   2  17        9.46        0.85     11.23 o 
   3   2  17       66.28       82.87     15.25 o 
   4   2  17        5.44        7.73      6.48 o 
   5   2  17        0.02        2.84      4.50 o 
  -7   3  17        1.09       -0.09      2.90 o 
  -6   3  17        0.41        0.46      6.01 o 
  -5   3  17       98.90      129.83     10.91 o 
  -4   3  17       23.21       16.37      5.46 o 
  -3   3  17      222.74      221.32     22.86 o 
  -2   3  17       80.20       70.75      8.79 o 
  -1   3  17       12.76       -3.20      5.59 o 
   0   3  17      108.75       96.78     12.03 o 
   1   3  17      114.82      136.20     19.22 o 
   2   3  17       39.10       37.61     11.54 o 
   3   3  17        5.93        8.56      5.52 o 
   4   3  17       48.42       60.11     10.01 o 
  -7   4  17       66.98       73.27     13.86 o 
  -6   4  17        0.73       -0.50      3.96 o 
  -5   4  17        0.10       -1.77      4.16 o 
  -4   4  17       77.89       91.44     11.35 o 
  -3   4  17        1.36       -1.64      5.26 o 
  -2   4  17      117.41      106.11     15.06 o 
  -1   4  17      659.82      665.33     77.49 o 
   0   4  17       15.62       10.35      8.38 o 
   1   4  17        4.01        4.58     12.27 o 
   2   4  17        0.01        3.70      6.63 o 
   3   4  17       28.88       37.26     11.66 o 
   4   4  17       20.54       28.22     10.63 o 
  -7   5  17        3.56        3.88      5.60 o 
  -6   5  17       18.31       27.86      8.34 o 
  -5   5  17       69.40       81.00     15.86 o 
  -4   5  17        6.08       12.06      7.40 o 
  -3   5  17      443.88      521.66     42.37 o 
  -2   5  17       32.58       35.16     12.01 o 
  -1   5  17      186.74      164.38     18.73 o 
   0   5  17      133.90      122.97     16.12 o 
   1   5  17      648.19      621.17     38.57 o 
   2   5  17        4.35        5.27      5.71 o 
   3   5  17        4.98       10.58      8.07 o 
  -6   6  17       12.78       12.86     10.75 o 
  -5   6  17       12.43       14.93     11.74 o 
  -4   6  17       93.97      114.39     23.08 o 
  -3   6  17        4.17        0.75      5.53 o 
  -2   6  17       77.38       66.71     17.10 o 
  -1   6  17      449.63      504.83     41.10 o 
   0   6  17       79.01       68.75     14.83 o 
   1   6  17       22.83       29.13     14.37 o 
   2   6  17        0.35        1.43      6.08 o 
  -6   7  17        2.81        3.41      8.18 o 
  -5   7  17       21.86       28.12     14.69 o 
  -4   7  17       25.24       21.46     13.59 o 
  -3   7  17       97.48      128.79     33.76 o 
  -2   7  17       21.50       31.76     12.13 o 
  -1   7  17       21.82       37.56     13.25 o 
   0   7  17        5.67        5.52     10.69 o 
  -4   8  17       25.67       38.26     17.42 o 
  -3   8  17       22.22       33.16     19.63 o 
  -2   8  17       38.13       53.50     16.68 o 
   3  -8  18       17.79       18.85      6.82 o 
   0  -7  18       73.97        0.22      5.93 o 
   1  -7  18      201.46      189.99     11.06 o 
   2  -7  18        9.62        7.20      4.75 o 
   3  -7  18       45.02       39.68     11.22 o 
   4  -7  18      286.28      321.13     25.78 o 
   5  -7  18       21.12       25.43     10.21 o 
  -2  -6  18       16.58        6.65     10.75 o 
  -1  -6  18       60.17       62.00     17.36 o 
   0  -6  18       27.96       18.73      4.46 o 
   1  -6  18      302.58      293.61     13.74 o 
   2  -6  18      399.15      440.03     21.44 o 
   3  -6  18      123.00      124.60     21.55 o 
   4  -6  18      265.37      298.71     36.17 o 
   5  -6  18        0.05        0.85      5.33 o 
   6  -6  18      130.23      115.09     78.07 o 
  -3  -5  18      118.90      147.14     28.43 o 
  -2  -5  18       17.20        6.25     15.81 o 
  -1  -5  18      748.22      792.70     85.18 o 
   0  -5  18      290.58      320.74     12.75 o 
   1  -5  18     1148.72     1139.42     33.40 o 
   2  -5  18      765.51      715.53     25.91 o 
   3  -5  18      296.97      278.15     16.86 o 
   4  -5  18     1052.56     1278.40     89.02 o 
   5  -5  18       44.27       71.38     14.74 o 
   6  -5  18       40.87       32.80     29.39 o 
  -4  -4  18       43.27       40.70     18.12 o 
  -2  -4  18        1.12       12.90     10.79 o 
  -1  -4  18     1976.41     1851.66     76.54 o 
   0  -4  18       38.87       28.24      4.38 o 
   1  -4  18     1510.73     1627.26     44.70 o 
   2  -4  18     1494.59     1606.96     59.12 o 
   3  -4  18      503.83      456.06     30.05 o 
   4  -4  18      544.45      519.24     46.51 o 
   5  -4  18        7.12        6.37     19.15 o 
   6  -4  18      206.52      292.57     49.66 o 
  -5  -3  18       73.83       89.16     24.93 o 
  -4  -3  18       41.23       49.78     30.34 o 
  -3  -3  18      589.02      720.54     58.38 o 
  -2  -3  18        7.71        4.30     13.34 o 
  -1  -3  18     1696.26     1871.22     45.95 o 
   0  -3  18      814.89      953.62     32.50 o 
   1  -3  18     2378.25     2497.78     90.69 o 
   2  -3  18      444.20      419.39     25.09 o 
   3  -3  18      441.97      425.20     15.13 o 
   4  -3  18      935.44     1110.60    111.66 o 
   5  -3  18       15.06        7.45     11.39 o 
   6  -3  18       69.73       -1.51     10.99 o 
  -5  -2  18       69.59      101.39     25.09 o 
  -4  -2  18      344.87      439.56     44.24 o 
  -3  -2  18      659.62      811.18     60.01 o 
  -2  -2  18       51.59       52.76      1.48 o 
  -1  -2  18     1746.21     1843.68     57.46 o 
   0  -2  18       39.10       24.54      4.19 o 
   1  -2  18     3399.43     3229.66     91.91 o 
   2  -2  18     2570.16     2507.70     70.87 o 
   3  -2  18      736.59      754.02     24.15 o 
   4  -2  18      434.43      354.75     64.95 o 
   5  -2  18        0.66        6.13     11.99 o 
   6  -2  18      102.00      205.88     42.41 o 
  -6  -1  18      251.66      310.89     43.57 o 
  -5  -1  18      174.20      239.73     35.68 o 
  -4  -1  18       32.40       34.05     24.65 o 
  -3  -1  18      590.35      594.26      9.90 o 
  -2  -1  18      113.91      131.65      5.69 o 
  -1  -1  18     2368.62     2343.85     60.01 o 
   0  -1  18     1628.71     1659.86     54.28 o 
   1  -1  18     3042.10     3119.63    177.03 o 
   2  -1  18     1567.31     1757.44     79.74 o 
   3  -1  18      481.61      558.47     34.67 o 
   4  -1  18      693.77      817.05     68.20 o 
   5  -1  18        3.13        5.44      8.63 o 
   6  -1  18       35.10       -3.50     14.26 o 
  -6   0  18       73.76      110.67     25.84 o 
  -5   0  18      248.08      298.77     32.57 o 
  -4   0  18      721.82      780.04     35.18 o 
  -3   0  18     1438.97     1554.65     47.31 o 
  -2   0  18       26.58       17.33      3.96 o 
  -1   0  18     6355.30     6015.52    220.41 o 
   0   0  18      583.58      533.91     26.04 o 
   1   0  18     3621.08     3331.74    127.22 o 
   2   0  18     2015.31     2032.05     85.97 o 
   3   0  18      318.45      377.30     33.62 o 
   4   0  18      468.94      526.29     50.31 o 
   5   0  18       51.41       44.83     13.02 o 
   6   0  18       93.31       70.45     50.38 o 
  -7   1  18       17.33       25.65     27.04 o 
  -6   1  18      286.94      288.10     65.69 o 
  -5   1  18      194.16      164.53     15.98 o 
  -4   1  18      212.71      180.67      9.22 o 
  -3   1  18     1121.23     1077.18     47.51 o 
  -2   1  18     1035.60      999.90     98.46 o 
  -1   1  18     3964.75     3393.18    355.47 o 
   0   1  18      867.06      824.11     38.03 o 
   1   1  18     3104.44     3088.24    217.83 o 
   2   1  18      461.36      418.58     33.57 o 
   3   1  18      338.32      382.30     29.64 o 
   4   1  18      968.70     1127.72    132.26 o 
   5   1  18        3.36        3.65      5.44 o 
  -7   2  18       19.85       17.55      8.08 o 
  -6   2  18       90.00       95.23      8.93 o 
  -5   2  18       40.36       59.52      7.53 o 
  -4   2  18     1006.62     1016.03     37.46 o 
  -3   2  18     1573.04     1546.96     54.77 o 
  -2   2  18       73.75       84.67      7.96 o 
  -1   2  18     2387.18     1823.48    159.43 o 
   0   2  18       50.91       41.76      8.58 o 
   1   2  18     2093.46     1951.92    120.82 o 
   2   2  18     1588.44     1794.66    108.65 o 
   3   2  18      270.05      255.83     25.33 o 
   4   2  18      165.22      187.66     17.79 o 
   5   2  18        4.00        6.37      4.95 o 
  -7   3  18       22.45       32.05     10.87 o 
  -6   3  18      322.27      313.32     18.57 o 
  -5   3  18      165.75      174.29     12.62 o 
  -4   3  18      180.86      208.85     13.78 o 
  -3   3  18      828.24      720.63     29.02 o 
  -2   3  18      134.69      131.91     14.08 o 
  -1   3  18     2521.73     2194.33    159.51 o 
   0   3  18      633.40      622.88     31.30 o 
   1   3  18     1647.34     1449.29     77.39 o 
   2   3  18      495.18      432.47     50.77 o 
   3   3  18      128.83      115.39     21.17 o 
   4   3  18      192.12      229.04     48.69 o 
  -7   4  18        3.47        3.38      5.46 o 
  -6   4  18      111.45      128.67     12.49 o 
  -5   4  18      357.82      372.76     50.18 o 
  -4   4  18      458.35      456.24     36.57 o 
  -3   4  18     1099.00     1073.93    113.12 o 
  -2   4  18       14.52       24.92      8.93 o 
  -1   4  18     2412.65     2074.80    117.14 o 
   0   4  18        1.97       -1.19      4.67 o 
   1   4  18      655.76      632.46     39.02 o 
   2   4  18      323.00      344.11     37.28 o 
   3   4  18       15.94       18.72      7.54 o 
  -7   5  18       18.33        7.71      8.84 o 
  -6   5  18      310.14      379.93     30.01 o 
  -5   5  18      137.83      142.19     23.27 o 
  -4   5  18      153.64      169.80     36.32 o 
  -3   5  18     1288.46     1306.58    167.53 o 
  -2   5  18      403.08      409.85     27.33 o 
  -1   5  18     1885.86     1640.81     73.12 o 
   0   5  18      235.34      206.37     25.14 o 
   1   5  18      168.50      161.02     20.83 o 
   2   5  18       32.81       46.53     13.61 o 
  -6   6  18      181.42      276.49     44.38 o 
  -5   6  18       43.92       25.93     25.03 o 
  -4   6  18      297.16      379.59     46.31 o 
  -3   6  18      536.32      570.82     36.91 o 
  -2   6  18        0.36        5.10      6.99 o 
  -1   6  18      453.79      532.85     42.22 o 
   0   6  18        4.67        2.59     11.14 o 
   1   6  18      186.48      211.17     25.29 o 
  -5   7  18       47.40       83.52     18.57 o 
  -4   7  18       43.30       59.80     16.65 o 
  -3   7  18      262.75      350.34     38.45 o 
  -2   7  18        0.03        2.40      6.72 o 
  -1   7  18      153.66      170.32     23.14 o 
   0   7  18       62.01       57.07     27.14 o 
   0  -7  19        8.95        0.44      6.89 o 
   1  -7  19       42.58       -0.03      2.96 o 
   2  -7  19        2.60       -1.33      3.28 o 
   3  -7  19       51.74       54.54      9.90 o 
   4  -7  19        3.60        0.43      4.97 o 
   5  -7  19       32.05       35.98     14.67 o 
  -2  -6  19        0.06        3.07      9.32 o 
  -1  -6  19       20.60       24.09     12.98 o 
   0  -6  19        4.80        6.70      2.48 o 
   1  -6  19       54.39       24.60     12.63 o 
   2  -6  19       12.97       16.84      5.45 o 
   3  -6  19      188.47      200.38     20.51 o 
   4  -6  19        3.79       -5.52      7.97 o 
   5  -6  19        1.41       -1.54      5.97 o 
  -3  -5  19       57.38       53.32     20.07 o 
  -2  -5  19       13.40       14.46     19.51 o 
  -1  -5  19        3.75       -3.42      8.28 o 
   0  -5  19       19.64       22.06      4.12 o 
   1  -5  19      287.55      337.37     14.42 o 
   2  -5  19        1.40        0.65      3.70 o 
   3  -5  19       19.15       25.49      6.36 o 
   4  -5  19       21.59       12.79      8.24 o 
   5  -5  19       10.26        2.91      8.08 o 
   6  -5  19       13.07        8.77     16.50 o 
  -4  -4  19       23.24       35.60     17.68 o 
  -3  -4  19        0.52       12.66     19.79 o 
  -2  -4  19       82.48       86.73     19.47 o 
  -1  -4  19      202.18      219.04     19.75 o 
   0  -4  19        1.73       -0.49      2.19 o 
   1  -4  19        7.30        9.26      3.63 o 
   2  -4  19        0.12       -5.33      4.56 o 
   3  -4  19       42.81       41.91      7.86 o 
   4  -4  19        8.09        8.56     11.43 o 
   5  -4  19       15.92       21.78     15.89 o 
   6  -4  19       11.38       -2.11     12.19 o 
  -4  -3  19       38.73       45.60     31.30 o 
  -3  -3  19       21.40       31.22     15.69 o 
  -2  -3  19       31.34       35.96     23.53 o 
  -1  -3  19        7.44        9.81      1.99 o 
   0  -3  19       42.32       44.17      6.49 o 
   1  -3  19       86.89      108.79     10.03 o 
   2  -3  19      144.02      151.53     17.50 o 
   3  -3  19        4.77        4.54      3.86 o 
   4  -3  19        0.02        6.89     10.67 o 
   5  -3  19        2.79       16.84     14.69 o 
   6  -3  19        7.55        0.52      9.40 o 
  -5  -2  19        2.60       -4.90     11.07 o 
  -4  -2  19       20.72       28.35     15.05 o 
  -3  -2  19      310.36      343.35     37.91 o 
  -2  -2  19        3.41        6.16      1.00 o 
  -1  -2  19      122.91      150.64     12.78 o 
   0  -2  19       22.36       20.72      4.29 o 
   1  -2  19        4.98        7.78      4.86 o 
   2  -2  19        2.23       -2.96      3.71 o 
   3  -2  19       19.79        3.42      8.86 o 
   4  -2  19       31.12       23.14      6.21 o 
   5  -2  19       51.07       53.56     22.54 o 
   6  -2  19        0.22        1.15     11.35 o 
  -6  -1  19        7.58       18.28     15.89 o 
  -5  -1  19       81.57      125.80     27.56 o 
  -4  -1  19       40.12       37.47     16.33 o 
  -3  -1  19       60.49       56.66      2.73 o 
  -2  -1  19       71.35       84.55      8.81 o 
  -1  -1  19      132.89      145.69      7.80 o 
   0  -1  19        7.25       18.92      8.31 o 
   1  -1  19      301.15      241.90     17.28 o 
   2  -1  19       13.98       15.23      9.99 o 
   3  -1  19      157.49      161.93     21.94 o 
   4  -1  19       33.20       45.72     14.06 o 
   5  -1  19        3.11        6.11      9.15 o 
   6  -1  19        2.24       -0.80     19.79 o 
  -6   0  19       46.50       71.00     23.02 o 
  -5   0  19       35.33       39.07      8.10 o 
  -4   0  19       75.90       74.06      5.48 o 
  -3   0  19        0.92        0.31      2.66 o 
  -2   0  19       33.36       25.71      6.12 o 
  -1   0  19      108.20      187.21     43.80 o 
   0   0  19        0.76       10.50      5.19 o 
   1   0  19      996.08      977.98     43.09 o 
   2   0  19        2.57       -0.57      4.70 o 
   3   0  19       47.09       42.61     12.07 o 
   4   0  19       33.46       41.11      5.93 o 
   5   0  19        9.18        3.48      3.89 o 
  -6   1  19       39.56       29.09     14.02 o 
  -5   1  19        0.07       -0.52      1.61 o 
  -4   1  19       12.02       14.36      2.76 o 
  -3   1  19       77.78       97.27      7.00 o 
  -2   1  19       31.66       25.29      5.79 o 
  -1   1  19      137.72      173.95     12.16 o 
   0   1  19       29.62       28.14      9.19 o 
   1   1  19        0.64       -4.76      9.30 o 
   2   1  19       87.66       71.01     14.60 o 
   3   1  19      137.45      176.48     21.43 o 
   4   1  19        0.14        0.67      5.67 o 
   5   1  19        7.44        9.38      4.39 o 
  -7   2  19        9.57       14.06     14.38 o 
  -6   2  19        2.46        0.35      5.57 o 
  -5   2  19       33.62       39.60      6.48 o 
  -4   2  19        2.33        4.13      3.72 o 
  -3   2  19      140.22      139.74     12.10 o 
  -2   2  19      144.66      160.01     14.77 o 
  -1   2  19       24.22       28.47      7.73 o 
   0   2  19       22.71       20.38      7.24 o 
   1   2  19      261.20      305.33     35.18 o 
   2   2  19       28.71       41.73     11.80 o 
   3   2  19        0.14        0.76     11.17 o 
   4   2  19        0.04       -3.55      4.35 o 
   5   2  19       28.58       29.46     10.22 o 
  -7   3  19        5.96        7.70      6.05 o 
  -6   3  19        0.37        1.89      4.62 o 
  -5   3  19       53.96       34.94      9.86 o 
  -4   3  19        4.48        5.33      5.33 o 
  -3   3  19       90.58      101.35     10.07 o 
  -2   3  19        8.61        0.41      3.10 o 
  -1   3  19      231.65      221.53     16.41 o 
   0   3  19       47.46       33.46     11.42 o 
   1   3  19       46.45       47.99     11.94 o 
   2   3  19        0.22       -3.58      6.66 o 
   3   3  19      235.82      279.94     38.03 o 
   4   3  19        0.66       -2.50      5.18 o 
  -7   4  19        5.21       10.43      7.56 o 
  -6   4  19        6.75        2.49      5.34 o 
  -5   4  19       79.27       78.57      9.93 o 
  -4   4  19       18.18       25.11      8.89 o 
  -3   4  19       13.23        9.57      5.94 o 
  -2   4  19       17.02       26.08     17.16 o 
  -1   4  19       56.22       45.38     10.12 o 
   0   4  19        9.00       10.78      7.22 o 
   1   4  19      734.06      811.77     47.03 o 
   2   4  19        6.69        1.88      5.78 o 
   3   4  19       29.01       34.16      9.26 o 
  -6   5  19        2.10        0.90      4.68 o 
  -5   5  19       41.40       47.31     10.41 o 
  -4   5  19        0.14       -3.09      5.45 o 
  -3   5  19       43.60       39.27     12.79 o 
  -2   5  19       58.73       42.63     10.63 o 
  -1   5  19      550.70      598.30     44.14 o 
   0   5  19       32.33       33.95     10.98 o 
   1   5  19      231.05      252.25     26.50 o 
   2   5  19       17.69       25.89     11.91 o 
  -6   6  19        0.72        0.21      5.88 o 
  -5   6  19      133.68      161.89     19.97 o 
  -4   6  19       42.04       38.29     11.92 o 
  -3   6  19       28.70       47.31     12.63 o 
  -2   6  19       70.85       67.77     16.61 o 
  -1   6  19        0.21       -3.47     11.28 o 
   0   6  19       52.70       74.62     20.74 o 
   1   6  19       93.39      108.94     20.18 o 
  -5   7  19        0.86        3.91      8.22 o 
  -4   7  19       51.81       51.12     14.28 o 
  -3   7  19        0.04        2.03      6.80 o 
  -2   7  19        5.89       -1.43      6.31 o 
  -1   7  19       52.90       59.81     19.93 o 
   1  -7  20      109.73       79.11     25.35 o 
   2  -7  20      108.34      118.28     11.36 o 
   3  -7  20       99.69      100.61     12.71 o 
   4  -7  20       51.79       64.23     12.44 o 
  -1  -6  20       75.94       67.50     18.52 o 
   0  -6  20       32.50       20.45      6.94 o 
   1  -6  20      269.99      287.09     17.01 o 
   2  -6  20       89.86       98.93      8.60 o 
   3  -6  20       46.76       18.81     10.14 o 
   4  -6  20      229.20      273.41     27.00 o 
   5  -6  20       65.25       40.16     33.15 o 
  -2  -5  20        0.78       -2.07      8.16 o 
  -1  -5  20      345.21      374.09     37.87 o 
   0  -5  20       32.88       25.26      4.49 o 
   1  -5  20      622.35      631.77     26.90 o 
   2  -5  20      378.40      446.00     22.76 o 
   3  -5  20      405.91      403.82     29.50 o 
   4  -5  20      210.09      259.12     27.85 o 
   5  -5  20       31.49       23.31     21.46 o 
   6  -5  20      281.05      378.43     46.42 o 
  -3  -4  20      130.72      158.65     27.36 o 
  -2  -4  20      105.19      121.86     23.34 o 
  -1  -4  20      758.54      712.94     44.83 o 
   0  -4  20      173.05      224.63     11.06 o 
   1  -4  20      709.45      674.79     26.86 o 
   2  -4  20       35.56       33.09     17.72 o 
   3  -4  20      632.52      611.86     43.09 o 
   4  -4  20      760.60      930.13     74.47 o 
   5  -4  20       44.20       -1.19      9.40 o 
   6  -4  20      123.38      193.85     39.90 o 
  -4  -3  20      105.75      145.07     29.07 o 
  -3  -3  20      508.70      707.32     59.41 o 
  -2  -3  20       37.42       36.32     14.77 o 
  -1  -3  20      711.16      667.84     20.10 o 
   0  -3  20        1.13       -0.42      3.39 o 
   1  -3  20      622.16      680.85     27.57 o 
   2  -3  20      719.71      734.82     28.00 o 
   3  -3  20      598.42      653.20     28.17 o 
   4  -3  20      485.75      549.43     53.24 o 
   5  -3  20       90.73      139.70     30.30 o 
   6  -3  20       97.25      168.77     39.70 o 
  -5  -2  20      227.84      301.10     41.93 o 
  -4  -2  20      150.38      193.42     31.14 o 
  -3  -2  20      670.69      783.06     60.77 o 
  -2  -2  20      421.20      402.73     68.39 o 
  -1  -2  20      495.12      557.95     21.61 o 
   0  -2  20      199.14      219.12     12.82 o 
   1  -2  20      942.59     1056.90     32.40 o 
   2  -2  20      656.03      691.89     23.47 o 
   3  -2  20      448.10      535.89     27.05 o 
   4  -2  20      844.40      745.90    156.00 o 
   5  -2  20       73.68       -1.83     17.88 o 
   6  -2  20       74.83        2.07     13.82 o 
  -5  -1  20      219.51      316.71     42.69 o 
  -4  -1  20      501.07      607.85     55.11 o 
  -3  -1  20      653.22      690.31     15.84 o 
  -2  -1  20        1.38        1.78      2.73 o 
  -1  -1  20      812.33      874.32     29.86 o 
   0  -1  20        6.74        5.95      8.60 o 
   1  -1  20     1469.93     1353.66     53.06 o 
   2  -1  20     2699.65     2714.54    219.52 o 
   3  -1  20      438.72      478.85     33.61 o 
   4  -1  20      430.15      547.27     48.20 o 
   5  -1  20       28.77       12.73     13.30 o 
   6  -1  20      208.13      365.73     64.35 o 
  -6   0  20      138.58      187.72     34.41 o 
  -5   0  20      238.26      294.41     38.39 o 
  -4   0  20      180.10      184.28      9.94 o 
  -3   0  20     1273.26     1256.68     41.72 o 
  -2   0  20      396.70      394.64     54.54 o 
  -1   0  20     3521.85     3534.28    131.20 o 
   0   0  20      851.78      849.59     34.58 o 
   1   0  20     1281.59     1298.76     59.13 o 
   2   0  20      554.25      508.02     35.42 o 
   3   0  20      637.95      709.67     48.17 o 
   4   0  20      755.38      769.21    105.96 o 
   5   0  20       35.54       59.23     22.38 o 
  -6   1  20      151.10      277.60     41.02 o 
  -5   1  20      390.93      422.59     41.45 o 
  -4   1  20      475.90      403.57     42.61 o 
  -3   1  20      970.49     1038.28     41.67 o 
  -2   1  20       20.26       16.16      7.57 o 
  -1   1  20     1533.09     1244.24     49.60 o 
   0   1  20        2.89       13.29      5.63 o 
   1   1  20     1182.85     1122.88    110.47 o 
   2   1  20      496.70      451.80     54.62 o 
   3   1  20      760.98      844.53     52.02 o 
   4   1  20      195.20      204.74     32.44 o 
   5   1  20       45.89       48.81     13.41 o 
  -6   2  20      358.49      381.70     21.95 o 
  -5   2  20      458.55      441.33     19.45 o 
  -4   2  20       92.49       73.51      8.64 o 
  -3   2  20     1256.48     1067.63     36.53 o 
  -2   2  20      190.48      194.08     16.41 o 
  -1   2  20      420.13      384.83     29.10 o 
   0   2  20      330.09      312.49     25.46 o 
   1   2  20      957.88      935.13     99.85 o 
   2   2  20       37.48       19.74      9.45 o 
   3   2  20      369.14      369.38     58.18 o 
   4   2  20      188.67      216.23     47.95 o 
  -6   3  20      175.12      188.60     19.95 o 
  -5   3  20      319.52      299.84     15.79 o 
  -4   3  20      676.30      598.85     42.31 o 
  -3   3  20      562.16      521.37     23.40 o 
  -2   3  20       38.02       27.72      6.73 o 
  -1   3  20      951.55      747.94    101.09 o 
   0   3  20        1.69        9.36      6.46 o 
   1   3  20      948.45      957.62    102.10 o 
   2   3  20      412.67      473.08     56.99 o 
   3   3  20       50.75       84.40     26.66 o 
   4   3  20       33.61       39.28     12.19 o 
  -6   4  20      312.23      335.60     52.37 o 
  -5   4  20      207.30      230.66     26.56 o 
  -4   4  20      217.70      201.72     14.31 o 
  -3   4  20      680.53      593.89     62.42 o 
  -2   4  20       65.44       95.02     14.36 o 
  -1   4  20     1186.70     1002.37     76.54 o 
   0   4  20      119.69      139.83     16.98 o 
   1   4  20      483.44      479.28     42.47 o 
   2   4  20       47.70       44.01     13.23 o 
   3   4  20       52.55       45.06     10.49 o 
  -6   5  20      133.62      190.56     19.65 o 
  -5   5  20      225.29      258.50     29.69 o 
  -4   5  20      638.30      603.83     37.22 o 
  -3   5  20      626.72      588.12     48.96 o 
  -2   5  20        9.66        3.04      6.99 o 
  -1   5  20      909.05      886.86     53.90 o 
   0   5  20        1.46       -0.32      5.14 o 
   1   5  20      209.45      265.56     27.77 o 
   2   5  20       69.15       82.66     22.99 o 
  -6   6  20      306.26      437.05    110.37 o 
  -5   6  20      127.83      160.22     23.94 o 
  -4   6  20       52.62       55.08     15.05 o 
  -3   6  20      156.73      199.40     26.19 o 
  -2   6  20      117.18      133.80     29.94 o 
  -1   6  20      134.03      183.04     26.40 o 
   0   6  20       27.15       36.26     17.35 o 
   1   6  20      140.84      158.78     24.39 o 
  -4   7  20       86.49      110.42     31.40 o 
  -3   7  20      149.82      195.08     29.36 o 
  -2   7  20        3.59       15.26     10.42 o 
  -1   7  20       79.61      136.75     22.71 o 
   1  -7  21        0.06        1.30      2.82 o 
   2  -7  21        0.20        1.65      3.77 o 
   3  -7  21       29.22       22.48      8.88 o 
  -1  -6  21        0.23        1.35     12.07 o 
   0  -6  21        2.65        2.24      3.00 o 
   1  -6  21       16.19       28.59      5.06 o 
   2  -6  21        3.43        3.80      3.76 o 
   3  -6  21        0.23        1.71      3.13 o 
   4  -6  21        0.00        2.42      5.69 o 
   5  -6  21       11.59       29.15     11.36 o 
  -2  -5  21       10.56       17.20     12.82 o 
  -1  -5  21      124.41      123.77     22.98 o 
   0  -5  21        8.95        6.39      2.80 o 
   1  -5  21        0.29        5.79      3.65 o 
   2  -5  21        0.01        0.59      4.57 o 
   3  -5  21       19.69       17.57      4.78 o 
   4  -5  21        3.53       -2.23      6.87 o 
   5  -5  21        1.17       -1.87      6.68 o 
  -3  -4  21       60.21       52.68     19.07 o 
  -2  -4  21       37.34       50.85     17.16 o 
  -1  -4  21        3.92        4.71      3.24 o 
   0  -4  21       78.39       88.23      8.04 o 
   1  -4  21      208.31      236.92     13.50 o 
   2  -4  21       15.94       18.92      7.14 o 
   3  -4  21        8.76        3.47      3.09 o 
   4  -4  21        3.87       -8.92     11.51 o 
   5  -4  21        2.15        0.96      9.00 o 
  -4  -3  21       32.02       52.49     20.83 o 
  -3  -3  21       12.75        1.55      8.76 o 
  -2  -3  21      106.28      140.69     24.09 o 
  -1  -3  21       60.49       57.39      4.72 o 
   0  -3  21        2.18       -4.87      4.17 o 
   1  -3  21       27.75       26.81      7.82 o 
   2  -3  21        0.79        4.85      5.12 o 
   3  -3  21      127.10      125.43      8.49 o 
   4  -3  21       24.92       11.69      5.71 o 
   5  -3  21       19.03        0.16      8.12 o 
   6  -3  21        3.15        0.12      9.80 o 
  -5  -2  21        0.97      -15.05     24.57 o 
  -4  -2  21       76.95      105.33     25.33 o 
  -3  -2  21        1.02       -2.15      8.80 o 
  -2  -2  21      110.82       80.59      4.18 o 
  -1  -2  21       44.90       38.83      6.52 o 
   0  -2  21      100.55      121.83      9.01 o 
   1  -2  21       30.10       48.22      6.64 o 
   2  -2  21        1.72       -0.77      2.37 o 
   3  -2  21       67.88       61.91     18.67 o 
   4  -2  21        5.82        5.84      6.45 o 
   5  -2  21        5.15        2.75     12.34 o 
   6  -2  21       11.90       -3.11     15.21 o 
  -5  -1  21        2.25       12.38     14.18 o 
  -4  -1  21       75.16       76.50     22.46 o 
  -3  -1  21        2.75        0.72      3.40 o 
  -2  -1  21        1.09        2.70      2.24 o 
  -1  -1  21       98.92      125.76     11.34 o 
   0  -1  21       85.46       83.53      9.39 o 
   1  -1  21      103.31      132.90     15.82 o 
   2  -1  21       16.34        5.54     11.39 o 
   3  -1  21        0.25        2.94      6.12 o 
   4  -1  21        2.50        0.05      5.58 o 
   5  -1  21       19.12       17.13     16.90 o 
  -6   0  21       17.00       35.68     19.67 o 
  -5   0  21        1.06       -1.67      8.88 o 
  -4   0  21       79.49       95.32     13.57 o 
  -3   0  21      501.46      470.40     29.89 o 
  -2   0  21        6.61        4.21      3.14 o 
  -1   0  21       52.13       98.56     10.45 o 
   0   0  21       28.09       31.49      9.47 o 
   1   0  21        1.04        0.05      3.68 o 
   2   0  21        8.64        5.21      6.11 o 
   3   0  21      245.75      312.78     28.81 o 
   4   0  21       53.36       75.06     17.44 o 
   5   0  21        8.89       15.31     15.29 o 
  -6   1  21       20.25       32.97     19.19 o 
  -5   1  21       30.95       24.73      3.79 o 
  -4   1  21       25.74       31.84      6.92 o 
  -3   1  21       29.21       28.02      5.21 o 
  -2   1  21        0.21        3.42      3.35 o 
  -1   1  21       11.55       27.25      6.52 o 
   0   1  21      180.38      196.07     16.15 o 
   1   1  21      132.95      153.72     16.68 o 
   2   1  21        2.97        5.04      6.53 o 
   3   1  21       13.38       18.64     11.75 o 
   4   1  21        9.37        8.11      4.81 o 
   5   1  21       66.34       57.01     18.02 o 
  -6   2  21        4.01        8.31      4.64 o 
  -5   2  21        5.77       11.36      4.76 o 
  -4   2  21       14.47       20.76      5.82 o 
  -3   2  21       40.44       41.63      8.10 o 
  -2   2  21        5.67       -2.98      4.41 o 
  -1   2  21       76.94       97.85     12.36 o 
   0   2  21       31.62       33.14      8.44 o 
   1   2  21       19.56       20.94      8.42 o 
   2   2  21       21.89       22.95      9.72 o 
   3   2  21      125.48      156.34     46.33 o 
   4   2  21        0.64       -2.93      4.34 o 
  -6   3  21        5.89       14.93      5.81 o 
  -5   3  21       11.82       16.15      5.39 o 
  -4   3  21       27.41       32.65      7.16 o 
  -3   3  21       56.91       50.91      8.29 o 
  -2   3  21       18.70        5.56      4.76 o 
  -1   3  21       18.65        8.60      5.94 o 
   0   3  21       58.77       60.62     11.83 o 
   1   3  21      367.05      421.10     42.05 o 
   2   3  21        0.84       -3.81      9.47 o 
   3   3  21       47.28       73.25     22.42 o 
  -6   4  21        0.71        0.41      5.32 o 
  -5   4  21        7.26        4.40      5.48 o 
  -4   4  21       24.31       22.17      6.82 o 
  -3   4  21      305.70      284.56     20.37 o 
  -2   4  21       65.42       51.33     12.10 o 
  -1   4  21      111.07      101.48     13.90 o 
   0   4  21       20.02        7.93      8.62 o 
   1   4  21       26.20       38.91     12.35 o 
   2   4  21        8.39       15.91     10.69 o 
   3   4  21      131.43      164.29     17.53 o 
  -6   5  21        0.92       -4.37      8.01 o 
  -5   5  21      109.72      110.97     16.29 o 
  -4   5  21       14.25       11.08      6.84 o 
  -3   5  21        1.39        4.30      7.30 o 
  -2   5  21       74.84       82.67     13.65 o 
  -1   5  21        2.48       -3.01      6.42 o 
   0   5  21        0.65        6.69      7.78 o 
   1   5  21      140.81      143.74     34.07 o 
   2   5  21        2.38        7.20      9.58 o 
  -5   6  21        1.57       -0.80      5.67 o 
  -4   6  21       24.79       27.36     10.03 o 
  -3   6  21        0.01        2.20      5.85 o 
  -2   6  21       33.29       37.10     14.31 o 
  -1   6  21       36.65       50.11     17.26 o 
   0   6  21       14.42       17.46     14.49 o 
  -4   7  21       46.52       70.53     19.71 o 
  -3   7  21       37.32       33.69     12.54 o 
  -2   7  21        6.00       13.21     10.47 o 
   0  -6  22       18.67        1.67     11.19 o 
   1  -6  22      186.40      190.10     10.80 o 
   2  -6  22      178.20      185.66     12.05 o 
   3  -6  22       22.00       19.24      5.54 o 
   4  -6  22       19.58       31.14     12.73 o 
  -2  -5  22       10.28        5.50     10.08 o 
  -1  -5  22      244.12      272.26     32.34 o 
   0  -5  22       74.16       74.75      9.21 o 
   1  -5  22      314.35      280.95     14.65 o 
   2  -5  22       43.90       47.43      6.69 o 
   3  -5  22       34.95       29.15      7.08 o 
   4  -5  22      137.96      170.77     24.82 o 
   5  -5  22       48.26       28.59     27.02 o 
  -3  -4  22       80.36      126.56     26.28 o 
  -2  -4  22        0.21        7.09     10.04 o 
  -1  -4  22      465.61      466.74     14.12 o 
   0  -4  22        0.06        0.02      2.54 o 
   1  -4  22      291.52      264.31     14.15 o 
   2  -4  22      259.06      271.05     15.78 o 
   3  -4  22      156.10      157.14     14.17 o 
   4  -4  22      137.86      157.86     28.87 o 
   5  -4  22       30.85        1.19      9.80 o 
  -4  -3  22        3.50       12.07     13.58 o 
  -3  -3  22      371.52      460.15     47.31 o 
  -2  -3  22      112.15      115.25     22.62 o 
  -1  -3  22      955.57     1045.75     27.00 o 
   0  -3  22      144.18      153.17     18.37 o 
   1  -3  22      337.07      348.48     22.73 o 
   2  -3  22      108.32      109.98     10.04 o 
   3  -3  22      187.65      192.63     11.20 o 
   4  -3  22      677.65      604.95    110.39 o 
   5  -3  22       11.81       -1.23     10.47 o 
  -4  -2  22      208.64      256.97     37.31 o 
  -3  -2  22      821.91     1029.40     78.65 o 
  -2  -2  22      133.21      126.12      9.14 o 
  -1  -2  22     1765.60     1889.03     74.82 o 
   0  -2  22       25.98       42.46      7.39 o 
   1  -2  22      854.67      942.98     31.10 o 
   2  -2  22      580.87      568.32     21.60 o 
   3  -2  22       26.23       32.98     11.63 o 
   4  -2  22      359.40      360.36     61.11 o 
   5  -2  22       21.85        0.44     10.15 o 
  -5  -1  22       66.80       86.06     25.84 o 
  -4  -1  22      183.18      271.31     40.14 o 
  -3  -1  22     1167.07     1183.82     75.97 o 
  -2  -1  22      362.27      366.69     43.30 o 
  -1  -1  22     1492.18     1694.05     48.49 o 
   0  -1  22       71.34       76.13      9.50 o 
   1  -1  22     1002.49     1042.74     45.15 o 
   2  -1  22      217.46      200.67     22.76 o 
   3  -1  22       55.53       66.03     13.99 o 
   4  -1  22      677.79      763.19     55.50 o 
   5  -1  22       45.48       17.50     14.65 o 
  -5   0  22       70.88       99.32     25.21 o 
  -4   0  22      543.31      578.14     42.80 o 
  -3   0  22     1315.93     1379.69     59.05 o 
  -2   0  22       29.82       17.07      3.87 o 
  -1   0  22     2684.49     2784.30     99.78 o 
   0   0  22       17.08       54.45     18.88 o 
   1   0  22     1038.72     1008.39     52.87 o 
   2   0  22      714.74      674.14     37.74 o 
   3   0  22      287.20      300.10     33.20 o 
   4   0  22      116.56      130.48     22.19 o 
   5   0  22       49.14       70.66     20.21 o 
  -6   1  22      253.91      299.86     45.08 o 
  -5   1  22      318.83      345.72     22.25 o 
  -4   1  22      205.30      203.65      9.97 o 
  -3   1  22     1130.86      898.72     31.75 o 
  -2   1  22      472.44      399.99     51.15 o 
  -1   1  22     1795.30     1649.48     59.95 o 
   0   1  22       32.13       30.50      7.63 o 
   1   1  22      474.22      493.98     29.63 o 
   2   1  22       76.13       53.77     12.04 o 
   3   1  22      166.47      164.23     22.16 o 
   4   1  22      110.25      101.02     20.30 o 
  -6   2  22      141.68      185.30     23.56 o 
  -5   2  22      423.27      420.69     21.17 o 
  -4   2  22      758.52      638.67     44.56 o 
  -3   2  22     1384.82     1234.14     69.39 o 
  -2   2  22       51.33       34.92      8.20 o 
  -1   2  22     1284.96     1117.82     86.67 o 
   0   2  22        3.55       -1.13      3.96 o 
   1   2  22      259.81      224.99     44.62 o 
   2   2  22      201.88      229.63     23.28 o 
   3   2  22       33.75       35.04     12.74 o 
   4   2  22       37.33       30.92     11.23 o 
  -6   3  22      336.16      367.91     35.44 o 
  -5   3  22      261.91      233.96     21.34 o 
  -4   3  22      352.01      326.04     17.15 o 
  -3   3  22     1153.11      958.72     63.24 o 
  -2   3  22      711.54      617.25     46.17 o 
  -1   3  22     1090.59      940.69     75.84 o 
   0   3  22      166.49      165.52     17.68 o 
   1   3  22      359.69      383.31     52.51 o 
   2   3  22       83.24       95.22     17.14 o 
   3   3  22       25.24       41.09     26.84 o 
  -6   4  22      118.01      154.74     30.01 o 
  -5   4  22       79.61       88.55     12.94 o 
  -4   4  22      727.28      656.49     30.99 o 
  -3   4  22      941.49      810.29     87.91 o 
  -2   4  22       11.86       10.48      7.69 o 
  -1   4  22      666.17      621.87     61.96 o 
   0   4  22        0.01        6.74      7.19 o 
   1   4  22      298.95      366.22     31.10 o 
   2   4  22      153.51      177.64     26.86 o 
  -5   5  22      129.79      158.73     26.12 o 
  -4   5  22      199.65      213.58     18.95 o 
  -3   5  22      557.87      544.82     32.03 o 
  -2   5  22      149.50      161.99     18.00 o 
  -1   5  22      525.89      482.91     40.42 o 
   0   5  22       23.63       31.61     14.16 o 
   1   5  22      146.45      148.70     22.69 o 
  -5   6  22      129.05       67.07     72.14 o 
  -4   6  22      156.88      173.85     19.92 o 
  -3   6  22      147.37      151.48     22.30 o 
  -2   6  22        8.95       14.97     11.05 o 
  -1   6  22       90.14      116.19     24.08 o 
   0   6  22       33.29       23.64     20.84 o 
   0  -6  23       10.96        1.83     11.83 o 
   1  -6  23        3.24        3.05      3.21 o 
   2  -6  23        6.97        8.22      5.51 o 
   3  -6  23       22.90       22.33      5.63 o 
  -1  -5  23        0.71       -6.29      9.56 o 
   0  -5  23       27.01       22.46      5.76 o 
   1  -5  23      118.42      126.19     13.77 o 
   2  -5  23        3.20        2.96      3.89 o 
   3  -5  23       11.84       10.31      5.42 o 
   4  -5  23       13.50       19.32     11.71 o 
  -3  -4  23        3.52        1.35      8.48 o 
  -2  -4  23       30.96       42.85     16.49 o 
  -1  -4  23       49.91       39.24      9.44 o 
   0  -4  23      110.11       88.88      7.16 o 
   1  -4  23       87.18      101.50      9.64 o 
   2  -4  23        0.03        3.03      3.73 o 
   3  -4  23       65.99       64.28     10.70 o 
   4  -4  23        2.14       -0.31      3.62 o 
   5  -4  23        0.58       -0.96     15.65 o 
  -3  -3  23       25.34       44.40     29.75 o 
  -2  -3  23       95.91      101.67     22.18 o 
  -1  -3  23        2.28        0.74      4.28 o 
   0  -3  23       62.01       76.44     10.56 o 
   1  -3  23      131.71      145.81     16.32 o 
   2  -3  23        0.08       -0.43      3.31 o 
   3  -3  23       30.04       24.00      5.36 o 
   4  -3  23       17.96       12.41      4.90 o 
   5  -3  23        2.18       -0.56      9.80 o 
  -4  -2  23       82.47      116.40     27.96 o 
  -3  -2  23        6.57       12.78     13.10 o 
  -2  -2  23      169.56      159.31     47.73 o 
  -1  -2  23      145.99      147.41     17.32 o 
   0  -2  23       21.71       24.57      5.69 o 
   1  -2  23      246.29      274.56     15.22 o 
   2  -2  23        0.24        0.73      3.13 o 
   3  -2  23        0.44        2.33      4.12 o 
   4  -2  23       10.84        5.39      4.72 o 
   5  -2  23       14.09        1.51     11.99 o 
  -5  -1  23        5.56        6.21     12.66 o 
  -4  -1  23       55.22       80.60     24.45 o 
  -3  -1  23       48.73       33.97      5.33 o 
  -2  -1  23       51.82       54.35      7.43 o 
  -1  -1  23        7.62       11.76      4.33 o 
   0  -1  23        0.41        6.76      5.83 o 
   1  -1  23        0.29       10.62      7.51 o 
   2  -1  23        2.57        4.18      5.73 o 
   3  -1  23       41.76       34.91     11.54 o 
   4  -1  23        0.04        0.38      7.11 o 
   5  -1  23       11.57       -4.25      9.66 o 
  -5   0  23        7.95       -0.96      8.60 o 
  -4   0  23       22.38       21.29      4.53 o 
  -3   0  23        1.01       -1.93      2.30 o 
  -2   0  23        9.37        8.85      3.42 o 
  -1   0  23       57.31       58.45     14.07 o 
   0   0  23        0.17       -2.67      4.94 o 
   1   0  23        0.24       -3.46      5.75 o 
   2   0  23       21.84       10.97      7.63 o 
   3   0  23       11.42       14.36     10.12 o 
   4   0  23        4.94       15.21     13.01 o 
  -5   1  23       55.43       44.58      7.61 o 
  -4   1  23       30.55       26.30      4.74 o 
  -3   1  23       37.02       22.51      4.66 o 
  -2   1  23        0.02       -0.10      2.32 o 
  -1   1  23      116.17      127.09     12.04 o 
   0   1  23        2.57        1.74     11.31 o 
   1   1  23       10.51       -2.89      6.05 o 
   2   1  23        3.54       -0.41      5.45 o 
   3   1  23      161.07      195.84     48.66 o 
   4   1  23       30.10       35.07      7.79 o 
  -6   2  23        7.91       10.50      8.15 o 
  -5   2  23       28.86       29.05      5.71 o 
  -4   2  23        0.29        3.93      3.46 o 
  -3   2  23       79.11       66.08      9.70 o 
  -2   2  23       48.84       37.87     12.18 o 
  -1   2  23        0.21        7.75     10.17 o 
   0   2  23       32.87       44.68     13.51 o 
   1   2  23      417.67      515.07     81.38 o 
   2   2  23        1.15        4.42     11.74 o 
   3   2  23       12.77       43.12     19.20 o 
  -6   3  23       14.11       13.25      9.57 o 
  -5   3  23        1.73        4.68      4.19 o 
  -4   3  23        0.40       -0.80      3.20 o 
  -3   3  23       23.40       28.61      6.51 o 
  -2   3  23      157.51      146.49     28.95 o 
  -1   3  23      150.31      133.42     18.92 o 
   0   3  23      125.02      129.23     16.18 o 
   1   3  23       59.53       54.81     13.32 o 
   2   3  23        0.07       -1.22      7.77 o 
   3   3  23       65.76      101.16     28.00 o 
  -5   4  23       42.00       25.80      9.43 o 
  -4   4  23       23.13       23.43      7.37 o 
  -3   4  23        3.22       -1.62      4.15 o 
  -2   4  23      104.30       91.48     13.05 o 
  -1   4  23        1.02       -5.60      6.43 o 
   0   4  23       76.98       79.30     14.89 o 
   1   4  23       85.77      125.06     20.51 o 
   2   4  23        0.14       -3.16      9.21 o 
  -5   5  23        0.21        3.68      6.03 o 
  -4   5  23       43.06       48.67     10.93 o 
  -3   5  23       21.40       27.22      8.76 o 
  -2   5  23       52.55       50.01     11.94 o 
  -1   5  23       94.34      131.92     19.56 o 
   0   5  23       12.37       12.95      9.68 o 
   1   5  23        1.17        6.74      9.21 o 
  -4   6  23       27.14       33.31     11.12 o 
  -3   6  23       20.42       19.63     12.02 o 
  -2   6  23       37.27       57.54     23.34 o 
  -1   6  23        0.21       12.74     17.50 o 
   1  -6  24      161.35      166.58     14.41 o 
   2  -6  24        9.71       12.61      5.67 o 
  -1  -5  24      111.72      139.30     24.33 o 
   0  -5  24        1.93        1.67      3.51 o 
   1  -5  24      213.73      236.74     13.13 o 
   2  -5  24      133.90      118.25     11.27 o 
   3  -5  24       83.79       77.14     11.30 o 
   4  -5  24       64.96       48.09     40.16 o 
  -2  -4  24       31.63       44.04     16.88 o 
  -1  -4  24      211.65      251.00     35.90 o 
   0  -4  24       19.51       14.71      6.78 o 
   1  -4  24      598.03      592.96     25.07 o 
   2  -4  24       62.72       69.58      9.23 o 
   3  -4  24      163.10      146.00     29.03 o 
   4  -4  24      157.05      191.19     35.16 o 
  -3  -3  24      103.60       87.45     38.23 o 
  -2  -3  24        2.06       -3.19      8.76 o 
  -1  -3  24      854.35      924.33     32.77 o 
   0  -3  24       25.83       16.89     18.70 o 
   1  -3  24     1120.74     1180.30     63.69 o 
   2  -3  24      188.09      189.17     15.18 o 
   3  -3  24      309.43      321.54     19.91 o 
   4  -3  24       79.82        3.46     12.07 o 
   5  -3  24        9.30        3.07     13.14 o 
  -4  -2  24       23.91       38.35     19.23 o 
  -3  -2  24      222.44      256.50     35.88 o 
  -2  -2  24      405.23      350.91     42.93 o 
  -1  -2  24     2136.66     2333.81     88.47 o 
   0  -2  24        0.34        0.62      2.75 o 
   1  -2  24     1367.28     1527.72     53.71 o 
   2  -2  24        0.60       10.19      6.39 o 
   3  -2  24      142.54      164.07     12.00 o 
   4  -2  24      195.73      155.31     30.56 o 
   5  -2  24        1.36        5.10     15.37 o 
  -4  -1  24      348.44      417.06     49.78 o 
  -3  -1  24      446.69      475.05     20.61 o 
  -2  -1  24      121.00      142.74     16.62 o 
  -1  -1  24     1503.20     1592.45     49.05 o 
   0  -1  24      120.98      134.02     13.06 o 
   1  -1  24     1302.32     1332.31     66.01 o 
   2  -1  24      101.91       77.17     15.41 o 
   3  -1  24      161.79      189.25     22.37 o 
   4  -1  24      119.96      173.98     25.45 o 
  -5   0  24       13.61       24.09     16.88 o 
  -4   0  24      179.53      210.45     20.83 o 
  -3   0  24      648.31      648.39     53.52 o 
  -2   0  24      427.40      351.79     46.75 o 
  -1   0  24     1170.47     1202.70     51.53 o 
   0   0  24        6.39        2.28      4.25 o 
   1   0  24     1255.09     1359.94     97.37 o 
   2   0  24        3.77        1.02      8.29 o 
   3   0  24      260.49      328.13     30.74 o 
   4   0  24      192.51      206.15     27.39 o 
  -5   1  24       59.02       59.31     13.70 o 
  -4   1  24      432.68      443.83     20.45 o 
  -3   1  24      618.20      526.55     25.37 o 
  -2   1  24      136.35      122.57     21.96 o 
  -1   1  24     1419.25     1245.48     81.36 o 
   0   1  24      236.66      232.58     30.70 o 
   1   1  24     1249.39     1379.92    208.15 o 
   2   1  24      247.09      291.94     44.52 o 
   3   1  24       76.75       98.50     19.83 o 
   4   1  24       44.96       52.48     15.93 o 
  -5   2  24       76.56       81.98      8.38 o 
  -4   2  24      226.07      205.73     15.32 o 
  -3   2  24      709.37      549.77     36.66 o 
  -2   2  24      653.55      599.00     53.34 o 
  -1   2  24     2239.89     1979.85     78.28 o 
   0   2  24        2.28        1.55      4.76 o 
   1   2  24      586.96      664.55     98.48 o 
   2   2  24       65.59       91.81     26.05 o 
   3   2  24       28.74       36.25     19.16 o 
  -5   3  24       42.76       46.39      9.70 o 
  -4   3  24      641.14      543.49     40.84 o 
  -3   3  24      596.63      451.55     22.16 o 
  -2   3  24      329.38      314.32     39.66 o 
  -1   3  24     1339.71     1208.53     98.02 o 
   0   3  24       27.39       29.97     10.18 o 
   1   3  24      358.13      408.49     71.54 o 
   2   3  24      119.11      137.97     23.67 o 
  -5   4  24        4.38        8.13      5.91 o 
  -4   4  24      208.46      216.39     20.86 o 
  -3   4  24      388.72      332.91     25.96 o 
  -2   4  24      222.65      199.34     28.70 o 
  -1   4  24      406.55      405.80     31.28 o 
   0   4  24       19.85       21.87     12.77 o 
   1   4  24      208.13      261.81     35.44 o 
  -4   5  24      216.04      230.27     20.56 o 
  -3   5  24      181.30      178.55     17.80 o 
  -2   5  24        5.13        6.27      6.76 o 
  -1   5  24      249.79      287.54     27.94 o 
   0   5  24       22.44       20.15     11.35 o 
  -3   6  24       64.02       65.91     14.34 o 
  -2   6  24       35.79       46.12     16.16 o 
   0  -5  25       18.56       10.14      4.17 o 
   1  -5  25        0.78        3.62      3.82 o 
   2  -5  25       25.03       22.33      7.33 o 
   3  -5  25      162.18      145.66     14.96 o 
  -2  -4  25       20.33       20.79     23.14 o 
  -1  -4  25       21.48       34.80     14.85 o 
   0  -4  25       50.33       38.87     14.80 o 
   1  -4  25      133.52      128.05     11.71 o 
   2  -4  25       43.54       36.22      7.81 o 
   3  -4  25        0.30        1.21      5.02 o 
   4  -4  25        5.57        3.50     11.27 o 
  -3  -3  25        2.57       -0.48     12.86 o 
  -2  -3  25       43.44       66.03     19.23 o 
  -1  -3  25       47.86       38.65      5.71 o 
   0  -3  25       72.35       19.45     25.98 o 
   1  -3  25        4.34        5.93      6.84 o 
   2  -3  25       15.61       11.10      5.42 o 
   3  -3  25        1.03        3.48      3.69 o 
   4  -3  25        8.43       -0.40      9.12 o 
  -3  -2  25       38.08       25.65     15.61 o 
  -2  -2  25       98.22       86.57     21.68 o 
  -1  -2  25        8.44        4.29      4.83 o 
   0  -2  25       66.38       78.27     17.64 o 
   1  -2  25        5.26       13.06      6.47 o 
   2  -2  25        5.19        7.39      5.70 o 
   3  -2  25       47.44       35.52      7.15 o 
   4  -2  25       11.47        0.16      8.84 o 
  -4  -1  25       38.83       42.97     20.35 o 
  -3  -1  25       45.64       33.64      6.27 o 
  -2  -1  25       32.07       32.49      4.44 o 
  -1  -1  25       46.65       37.15      7.35 o 
   0  -1  25        0.84        2.58      3.68 o 
   1  -1  25       88.96       97.80     24.31 o 
   2  -1  25        0.08       -2.29      5.47 o 
   3  -1  25       12.46        5.74     10.52 o 
   4  -1  25        0.35       -0.41      4.52 o 
  -4   0  25       19.11       14.99      3.84 o 
  -3   0  25        0.52       -0.74      2.23 o 
  -2   0  25        7.11        5.69      4.13 o 
  -1   0  25       24.52       29.44      6.94 o 
   0   0  25        3.01        2.46      6.93 o 
   1   0  25       46.75       50.77     11.96 o 
   2   0  25        4.98        3.69      8.93 o 
   3   0  25       30.14       29.93     12.91 o 
   4   0  25        1.04        2.67      7.54 o 
  -5   1  25        0.70       13.86     14.77 o 
  -4   1  25       19.01       17.08      4.51 o 
  -3   1  25       15.66       11.83      4.22 o 
  -2   1  25        1.54        0.68      3.10 o 
  -1   1  25        0.88        8.37      5.34 o 
   0   1  25       33.46       38.15      9.71 o 
   1   1  25      113.67       88.27     22.02 o 
   2   1  25        8.59       11.44     11.81 o 
   3   1  25       50.90       79.54     24.11 o 
  -5   2  25        1.20        2.46      4.27 o 
  -4   2  25        0.60        2.21      4.36 o 
  -3   2  25       77.62       43.10      8.79 o 
  -2   2  25       10.34       19.94      6.51 o 
  -1   2  25       77.20       63.12     11.10 o 
   0   2  25      126.69      108.01     18.28 o 
   1   2  25       94.53      111.13     19.30 o 
   2   2  25       44.31       61.53     18.12 o 
   3   2  25      194.54      264.74     81.20 o 
  -5   3  25       25.06       18.92      7.66 o 
  -4   3  25        0.01       -0.57      3.23 o 
  -3   3  25        0.02        0.61      4.49 o 
  -2   3  25      101.79       95.82     17.48 o 
  -1   3  25        0.54        1.68      5.53 o 
   0   3  25      112.12      144.41     18.07 o 
   1   3  25      220.15      253.43     43.31 o 
   2   3  25       35.81       46.45     15.04 o 
  -5   4  25        2.74        4.13      6.67 o 
  -4   4  25       35.51       28.44      8.20 o 
  -3   4  25       10.01       11.79      6.43 o 
  -2   4  25       61.95       63.26     14.02 o 
  -1   4  25       20.70       19.53     12.72 o 
   0   4  25       70.49       89.89     16.30 o 
   1   4  25        0.18       -1.10      6.52 o 
  -4   5  25       34.81       44.29     11.09 o 
  -3   5  25        2.41        0.09      5.32 o 
  -2   5  25       18.47       26.74     12.52 o 
  -1   5  25        6.29       10.64      9.29 o 
   1  -5  26      142.98      150.34     12.96 o 
   2  -5  26        1.19        4.76      4.57 o 
  -1  -4  26      100.76      123.85     24.05 o 
   0  -4  26       28.53       12.58      7.44 o 
   1  -4  26      424.56      454.97     22.24 o 
   2  -4  26       83.81       73.93     11.40 o 
   3  -4  26      180.08      177.46     35.12 o 
  -2  -3  26       98.38      126.95     25.33 o 
  -1  -3  26      279.43      305.13     16.99 o 
   0  -3  26        4.44       -1.08      4.22 o 
   1  -3  26      773.48      775.47     52.22 o 
   2  -3  26        1.02        7.11      5.57 o 
   3  -3  26      351.57      351.49     48.40 o 
   4  -3  26       64.92       -2.43     19.27 o 
  -3  -2  26       93.07      136.43     28.47 o 
  -2  -2  26       50.44       49.04      5.40 o 
  -1  -2  26      710.42      810.49     43.82 o 
   0  -2  26       84.22       95.35     14.06 o 
   1  -2  26      860.33      822.35     94.97 o 
   2  -2  26       41.26       23.93      9.12 o 
   3  -2  26      500.79      543.77     27.18 o 
   4  -2  26        0.17       -0.24      9.64 o 
  -4  -1  26       76.83      119.51     30.19 o 
  -3  -1  26      123.08      122.79     43.15 o 
  -2  -1  26      362.58      414.38     31.78 o 
  -1  -1  26      675.00      758.05     34.59 o 
   0  -1  26       10.73       19.22      7.87 o 
   1  -1  26      680.73      792.93     44.76 o 
   2  -1  26       11.64       16.61      8.89 o 
   3  -1  26      421.53      543.20     60.90 o 
   4  -1  26       65.84       91.07     20.74 o 
  -4   0  26      284.18      404.55     50.18 o 
  -3   0  26      176.76      195.33     14.71 o 
  -2   0  26       90.71       91.56     19.15 o 
  -1   0  26      592.94      613.59     28.06 o 
   0   0  26      142.46      169.96     23.14 o 
   1   0  26      839.34      935.15    111.48 o 
   2   0  26        9.91       16.27      9.44 o 
   3   0  26      242.02      351.54     51.87 o 
  -4   1  26      168.99      195.88     17.40 o 
  -3   1  26      286.55      239.86     18.98 o 
  -2   1  26      369.48      284.49     16.32 o 
  -1   1  26      704.20      691.83     50.16 o 
   0   1  26       22.14       27.83      9.06 o 
   1   1  26      852.54      974.76    173.96 o 
   2   1  26        2.08        6.57      7.92 o 
   3   1  26      139.49      194.38     41.20 o 
  -4   2  26      377.70      395.06     38.33 o 
  -3   2  26      212.97      183.57     23.06 o 
  -2   2  26      182.35      158.35     11.78 o 
  -1   2  26      901.88      797.00     44.64 o 
   0   2  26       99.55       84.31     14.91 o 
   1   2  26      638.39      681.01    187.06 o 
   2   2  26       71.86       90.36     32.26 o 
  -4   3  26      178.25      152.88     19.75 o 
  -3   3  26      144.34      117.56     12.03 o 
  -2   3  26      352.63      322.44     21.75 o 
  -1   3  26      514.71      460.52     42.01 o 
   0   3  26        0.01        2.56      7.74 o 
   1   3  26      261.56      336.28     73.83 o 
  -4   4  26      273.00      244.15     23.69 o 
  -3   4  26       90.73       94.86     12.62 o 
  -2   4  26       23.82       16.84      9.31 o 
  -1   4  26      138.43      166.62     19.19 o 
   0   4  26       12.35       20.79     10.53 o 
  -3   5  26       63.98       70.99     13.53 o 
  -2   5  26       74.09       68.31     14.69 o 
   0  -4  27        9.42        3.94      4.93 o 
   1  -4  27       32.30       21.32      8.96 o 
   2  -4  27        5.80        3.12      4.82 o 
  -2  -3  27       23.17       23.50     15.17 o 
  -1  -3  27        6.69        3.87      2.72 o 
   0  -3  27       13.27       11.33     15.47 o 
   1  -3  27       23.19       14.55      8.64 o 
   2  -3  27       10.50        9.18      5.63 o 
   3  -3  27        5.13        0.50      3.46 o 
  -3  -2  27        0.93       -0.16      7.33 o 
  -2  -2  27       36.14       22.62     23.38 o 
  -1  -2  27        1.73       -0.71      5.02 o 
   0  -2  27       51.57       60.90     11.04 o 
   1  -2  27        2.73        9.04      6.61 o 
   2  -2  27       22.74       17.42      9.33 o 
   3  -2  27        0.42        1.12      3.62 o 
  -3  -1  27        1.20      -10.08     12.58 o 
  -2  -1  27       56.60       45.88      6.97 o 
  -1  -1  27       46.13       49.87      7.72 o 
   0  -1  27        6.42        3.22      4.74 o 
   1  -1  27        1.37        5.19      6.30 o 
   2  -1  27        7.53        6.23      8.79 o 
   3  -1  27       48.45       49.96     19.87 o 
  -4   0  27        4.93       -1.59      9.88 o 
  -3   0  27       35.83       29.56      5.73 o 
  -2   0  27       15.78       12.07      7.12 o 
  -1   0  27       13.34       10.66      6.68 o 
   0   0  27        0.41        1.34      5.41 o 
   1   0  27       57.78       60.95     12.96 o 
   2   0  27       23.83       36.57     12.01 o 
   3   0  27        1.96        5.27     11.23 o 
  -4   1  27        9.23        4.25      4.22 o 
  -3   1  27       15.24        9.52      4.22 o 
  -2   1  27        1.96        3.55      5.71 o 
  -1   1  27       12.74       12.84      7.22 o 
   0   1  27       27.94       39.04     13.63 o 
   1   1  27       10.39       17.89      9.04 o 
   2   1  27        8.78       10.12      8.68 o 
  -4   2  27        0.09       -0.54      3.76 o 
  -3   2  27        0.06       -2.01      4.54 o 
  -2   2  27       24.81       24.63      6.33 o 
  -1   2  27       32.67       21.66      7.49 o 
   0   2  27       45.87       45.32     15.28 o 
   1   2  27       45.72       68.67     15.57 o 
   2   2  27       20.56       25.64     11.88 o 
  -4   3  27        0.10       -0.61      3.74 o 
  -3   3  27       37.42       24.18      9.17 o 
  -2   3  27       35.99       44.73      9.04 o 
  -1   3  27       16.34       15.82      7.71 o 
   0   3  27        9.97        9.53      9.15 o 
   1   3  27        0.03        7.79      9.20 o 
  -3   4  27       14.81       21.41      8.31 o 
  -2   4  27       24.34       28.71     15.74 o 
  -1   4  27       14.32       19.09      9.43 o 
  -1  -3  28      159.68      201.58     29.87 o 
   0  -3  28       50.46       24.59     31.08 o 
   1  -3  28      295.71      316.88     22.29 o 
   2  -3  28       50.69       34.30      8.59 o 
  -2  -2  28      148.80      179.04     30.38 o 
  -1  -2  28      244.25      322.26     21.56 o 
   0  -2  28        0.08       -1.95      6.05 o 
   1  -2  28      389.11      474.40     29.02 o 
   2  -2  28        8.21       10.25      6.39 o 
   3  -2  28      228.78      252.03     33.93 o 
  -3  -1  28       74.90       95.25     25.73 o 
  -2  -1  28       80.90       95.24     18.17 o 
  -1  -1  28      311.10      385.12     27.54 o 
   0  -1  28      141.49      153.10     14.57 o 
   1  -1  28      358.17      418.19     24.70 o 
   2  -1  28        1.45        0.16      3.47 o 
   3  -1  28      202.01      258.52     20.34 o 
  -3   0  28       45.85       45.32      8.49 o 
  -2   0  28      280.65      237.65     22.92 o 
  -1   0  28      322.23      278.83     19.17 o 
   0   0  28       20.42       36.89     10.79 o 
   1   0  28      321.99      483.96     99.36 o 
   2   0  28        0.37        6.03      9.04 o 
  -3   1  28       72.56       63.37      9.65 o 
  -2   1  28       97.25       87.36      9.18 o 
  -1   1  28      337.79      325.99     20.71 o 
   0   1  28       59.00       71.05     15.29 o 
   1   1  28      394.22      505.17    132.21 o 
   2   1  28       45.63       59.47     19.43 o 
  -3   2  28       45.72       46.50      7.75 o 
  -2   2  28      293.79      283.96     21.46 o 
  -1   2  28      316.93      350.28     37.87 o 
   0   2  28        0.52        2.21      5.48 o 
   1   2  28      273.88      380.15    110.37 o 
  -3   3  28       78.17       84.29     13.16 o 
  -2   3  28       64.74       62.75     13.74 o 
  -1   3  28      189.26      188.11     18.77 o 
   0   3  28       82.36       85.06     17.46 o 
   1  -3  29       22.20        9.62      7.71 o 
  -1  -2  29       17.31       13.42      6.87 o 
   0  -2  29       32.04       27.79     24.73 o 
   1  -2  29        4.20        7.59      6.58 o 
   2  -2  29        8.66        5.90      5.96 o 
  -2  -1  29       11.67        3.28      3.18 o 
  -1  -1  29        1.59       -4.20      4.07 o 
   0  -1  29        5.62        9.80      5.17 o 
   1  -1  29       22.68       24.29      7.51 o 
   2  -1  29        2.28       -1.01      4.71 o 
  -2   0  29        1.77        1.06      2.93 o 
  -1   0  29       20.62       17.30      6.60 o 
   0   0  29        1.89        5.72      6.10 o 
   1   0  29        3.86        4.11      7.94 o 
   2   0  29        9.05        7.49      8.85 o 
  -3   1  29        9.74        8.21      4.58 o 
  -2   1  29        1.68        1.54      3.42 o 
  -1   1  29       19.49       10.26      7.73 o 
   0   1  29       31.20       31.50     10.44 o 
   1   1  29       25.96       16.37      9.84 o 
  -2   2  29        8.99       13.21      5.64 o 
  -1   2  29        4.23        6.31      7.43 o 
   0   2  29       12.67       20.16      9.27 o 
  -1  -1  30      134.88      151.78     17.07 o 
   0  -1  30        6.10        5.46      5.32 o 
   1  -1  30      229.63      327.36     38.04 o 
  -1   0  30      128.45      117.27     15.18 o 
   0   0  30       69.29       83.03     19.07 o 
  -1   1  30      160.16      158.71     15.01 o 
   0   1  30        2.74        3.28      7.61 o 
                                                 
